# Supplementary material for: (2E)-2-(4-Bromo­benzyl­idene)-2,3-di­hydro-1H-inden-1-one
Source: Acta Crystallogr Sect E Struct Rep Online. 2012 Feb 17;68(Pt 3):o755. doi: 10.1107/S1600536812006654 (PMC3295522; doi:10.1107/S1600536812006654)
Supplement: Supplementary file 2 [file e-68-0o755-Isup2.hkl]

#
# h,k,l, Fc-squared, Fo-squared, sigma(Fo-squared) and status flag
#
data_I
_shelx_title '  Pn  1288 Friedel pairs'
_shelx_refln_list_code          4
_shelx_F_calc_maximum      109.23
_exptl_crystal_F_000       300.00
_reflns_d_resolution_high  0.7684
 
loop_
 _symmetry_equiv_pos_as_xyz
 'x, y, z'
 'x+1/2, -y, z+1/2'
 
_cell_length_a     6.1359
_cell_length_b     4.7512
_cell_length_c    21.3098
_cell_angle_alpha  90.000
_cell_angle_beta   96.195
_cell_angle_gamma  90.000
 
_shelx_F_squared_multiplier     1.000
 
loop_
 _refln_index_h
 _refln_index_k
 _refln_index_l
 _refln_F_squared_calc
 _refln_F_squared_meas
 _refln_F_squared_sigma
 _refln_observed_status
   0   1 -27       78.42       75.95     21.32 o
   1   1 -27       45.35       18.53     14.78 o
   2   1 -27       76.45       79.59     22.84 o
   2   0 -26      291.69      310.84     38.03 o
  -1   1 -26      214.09      154.75     29.46 o
   0   1 -26      172.83      183.69     33.13 o
   1   1 -26      402.77      437.61     48.60 o
   2   1 -26       32.08       55.00     20.70 o
   3   1 -26       40.79       29.75     16.39 o
   0   2 -26        3.05       21.79     12.73 o
   1   2 -26      282.94      259.85     42.37 o
   1   0 -25      457.32      446.45     42.92 o
  -2   1 -25       56.94       54.77     18.98 o
  -1   1 -25      179.40      179.92     31.76 o
   0   1 -25      108.48      125.24     25.43 o
   1   1 -25      193.11      167.45     30.44 o
   2   1 -25      138.26      146.23     30.33 o
   3   1 -25      197.99      196.86     35.78 o
  -1   2 -25        2.65      -15.27     17.21 o
   0   2 -25      210.81      204.82     36.68 o
   1   2 -25       11.40       15.46     15.77 o
   2   2 -25      196.66      227.07     40.22 o
   3   2 -25       18.06       45.57     22.04 o
   0   0 -24      201.35      239.13     30.92 o
   2   0 -24     1010.87      971.32     64.63 o
  -3   1 -24      179.09      225.47     27.29 o
  -2   1 -24      315.06      293.28     40.42 o
  -1   1 -24      319.57      327.57     41.36 o
   0   1 -24      212.85      217.48     32.88 o
   1   1 -24      331.65      267.02     37.31 o
   2   1 -24      123.26      123.71     25.67 o
   3   1 -24      219.20      171.65     33.10 o
  -2   2 -24       21.32       30.24     18.53 o
  -1   2 -24      367.54      324.31     45.45 o
   0   2 -24        0.90        9.30     13.21 o
   1   2 -24      462.30      393.01     48.96 o
   2   2 -24       19.86       19.00     14.90 o
   3   2 -24      312.63      277.70     46.47 o
   0   3 -24       69.15       37.98     17.34 o
   1   3 -24      312.62      327.28     48.50 o
  -3   0 -23      297.72      290.39     42.04 o
  -1   0 -23      183.36      195.59     27.89 o
   1   0 -23      703.48      714.56     51.57 o
  -3   1 -23      107.99      116.26     29.25 o
  -2   1 -23      109.53       98.08     17.89 o
  -1   1 -23      329.43      282.26     37.83 o
   0   1 -23      333.30      321.02     40.33 o
   1   1 -23      468.89      505.37     50.38 o
   2   1 -23      601.96      626.84     56.90 o
   3   1 -23      126.29      112.35     26.07 o
  -2   2 -23      185.27      204.98     36.55 o
  -1   2 -23       92.79       88.72     24.77 o
   0   2 -23      496.80      380.50     48.01 o
   1   2 -23        2.58       23.16     16.58 o
   2   2 -23      580.59      582.06     60.19 o
   3   2 -23       32.72       49.28     22.05 o
   4   2 -23       99.81      115.53     30.51 o
  -1   3 -23       89.12       64.04     25.57 o
   0   3 -23      187.20      194.05     37.88 o
   1   3 -23       76.86       34.54     19.33 o
   2   3 -23      310.34      263.05     44.11 o
  -4   0 -22      115.31      118.26     28.61 o
  -2   0 -22      654.48      642.82     37.89 o
   0   0 -22     1052.12     1114.89     62.10 o
   2   0 -22       47.68      135.02     26.04 o
  -3   1 -22       55.63       72.45     25.67 o
  -2   1 -22       78.14       90.40     16.21 o
  -1   1 -22      151.58      148.62     26.87 o
   0   1 -22      340.79      365.81     23.82 o
   1   1 -22      165.73      176.16     17.69 o
   2   1 -22      360.72      335.48     40.72 o
   3   1 -22      242.92      233.13     35.87 o
   4   1 -22      195.86      199.87     35.51 o
  -3   2 -22      103.04       99.04     29.85 o
  -2   2 -22        3.23       26.35     12.97 o
  -1   2 -22      249.29      260.41     39.58 o
   0   2 -22        6.22       25.19     12.53 o
   1   2 -22      454.14      385.18     46.84 o
   2   2 -22       27.83       34.04     16.08 o
   3   2 -22      439.45      480.81     55.21 o
   4   2 -22        3.24        6.52     10.89 o
  -2   3 -22      172.21      177.14     37.98 o
  -1   3 -22       49.96        1.58     20.36 o
   0   3 -22      213.31      193.23     36.50 o
   1   3 -22       63.20       74.76     25.24 o
   2   3 -22       19.70       32.26     20.67 o
   3   3 -22      144.79      132.54     32.36 o
  -3   0 -21      367.38      345.09     43.42 o
  -1   0 -21      776.88      878.41     55.22 o
   1   0 -21      401.54      420.18     38.24 o
  -4   1 -21      176.30      197.15     23.99 o
  -3   1 -21      253.04      237.65     25.30 o
  -2   1 -21      349.92      346.78     30.48 o
  -1   1 -21      172.83      161.07     18.68 o
   0   1 -21      249.33      266.57     19.64 o
   1   1 -21      202.45      212.62     18.37 o
   2   1 -21      284.15      220.00     32.99 o
   3   1 -21      294.41      317.64     41.03 o
   4   1 -21      437.37      498.86     53.30 o
  -3   2 -21       44.69       34.63     19.75 o
  -2   2 -21      479.99      461.07     37.90 o
  -1   2 -21       29.71       41.93     14.91 o
   0   2 -21      336.00      271.88     40.12 o
   1   2 -21       16.17      -12.04     15.46 o
   2   2 -21      381.57      450.51     50.69 o
   3   2 -21       23.62       65.21     23.51 o
   4   2 -21      418.30      446.65     54.89 o
  -2   3 -21      269.80      270.82     32.08 o
  -1   3 -21      139.46       56.05     20.38 o
   0   3 -21      324.60      315.49     46.26 o
   1   3 -21       66.47       50.70     19.90 o
   2   3 -21      248.83      218.94     39.09 o
   3   3 -21       95.54       61.54     24.48 o
   4   3 -21      249.38      257.32     44.52 o
   0   4 -21       21.43       61.64     24.61 o
   1   4 -21      112.75       96.18     29.08 o
  -4   0 -20      287.94      249.73     39.62 o
  -2   0 -20     1067.26     1028.78     45.67 o
   0   0 -20     1354.59     1356.58     65.83 o
   2   0 -20      833.43      858.28     55.32 o
  -4   1 -20      193.43      163.41     22.37 o
  -3   1 -20      173.28      190.50     22.31 o
  -2   1 -20      422.38      433.23     22.50 o
  -1   1 -20      273.13      245.39     18.77 o
   0   1 -20      468.67      465.98     25.31 o
   1   1 -20      593.36      608.84     30.02 o
   2   1 -20      481.62      515.86     48.87 o
   3   1 -20      139.20      218.49     33.31 o
   4   1 -20      301.86      292.21     40.96 o
  -4   2 -20        2.12        0.08     14.74 o
  -3   2 -20      355.36      311.00     46.56 o
  -2   2 -20       71.88      100.78     26.75 o
  -1   2 -20      603.79      586.41     56.26 o
   0   2 -20       83.16       55.14     20.28 o
   1   2 -20      959.93     1041.93     74.11 o
   2   2 -20        2.09       -4.63     11.16 o
   3   2 -20      665.75      680.56     63.30 o
   4   2 -20      108.35      111.54     28.49 o
  -3   3 -20      201.59      153.16     32.11 o
  -2   3 -20      160.06      159.79     30.11 o
  -1   3 -20      140.69      122.38     30.35 o
   0   3 -20      160.84      136.56     30.58 o
   1   3 -20      261.45      333.71     47.53 o
   2   3 -20      117.44      113.10     29.27 o
   3   3 -20      284.54      234.78     42.55 o
   4   3 -20      107.88      100.81     28.68 o
  -1   4 -20       33.33       49.20     22.74 o
   0   4 -20      347.03      400.71     55.67 o
   1   4 -20       56.69       70.36     25.99 o
   2   4 -20      337.89      365.21     53.32 o
  -5   0 -19      435.48      465.46     56.84 o
  -3   0 -19      166.66      173.26     29.33 o
  -1   0 -19     1014.13      943.98     54.85 o
   1   0 -19     2496.73     2517.41     87.87 o
  -5   1 -19      137.01      153.69     24.03 o
  -4   1 -19      134.66      149.36     31.69 o
  -3   1 -19      260.07      239.87     24.01 o
  -2   1 -19       44.86       56.25      8.47 o
  -1   1 -19      568.68      567.06     27.48 o
   0   1 -19      514.82      503.28     38.79 o
   1   1 -19      616.72      630.39     45.85 o
   2   1 -19      758.02      735.60     55.95 o
   3   1 -19      303.76      301.52     38.36 o
   4   1 -19      124.63      147.04     28.99 o
  -4   2 -19      209.98      215.50     39.75 o
  -3   2 -19       39.18       51.66     21.40 o
  -2   2 -19       69.30       60.70     21.34 o
  -1   2 -19       52.58       46.85     18.12 o
   0   2 -19      335.52      288.24     38.12 o
   1   2 -19       72.23       67.81     19.95 o
   2   2 -19      800.35      747.42     62.84 o
   3   2 -19       28.44       22.44     14.26 o
   4   2 -19      356.57      329.67     45.73 o
  -3   3 -19       75.04      104.76     29.30 o
  -2   3 -19      550.86      591.83     64.62 o
  -1   3 -19      197.46      189.76     35.58 o
   0   3 -19      446.57      351.38     46.21 o
   1   3 -19      448.86      443.22     52.08 o
   2   3 -19      280.90      281.10     42.79 o
   3   3 -19      121.94       95.99     27.01 o
   4   3 -19      248.96      219.07     41.08 o
  -2   4 -19       75.29       18.60     14.07 o
  -1   4 -19      458.92      528.22     63.85 o
   0   4 -19        8.50        1.26     14.59 o
   1   4 -19      369.93      330.54     49.36 o
   2   4 -19        6.18        3.89     16.43 o
   3   4 -19      213.83      252.19     44.72 o
  -4   0 -18      260.85      339.08     44.36 o
  -2   0 -18      295.17      311.13     36.70 o
   0   0 -18      769.65      798.67     47.74 o
   2   0 -18      989.51      909.00     54.92 o
  -5   1 -18       51.08       58.00     22.38 o
  -4   1 -18       70.47       81.48     16.17 o
  -3   1 -18      221.20      182.77     21.25 o
  -2   1 -18      379.92      363.59     16.66 o
  -1   1 -18      224.10      224.93     13.13 o
   0   1 -18      608.58      608.43     27.09 o
   1   1 -18      115.64      115.08     12.98 o
   2   1 -18      234.25      238.94     32.69 o
   3   1 -18      391.83      318.51     38.53 o
   4   1 -18      182.77      199.52     33.66 o
  -4   2 -18       27.05       28.74     17.68 o
  -3   2 -18      643.28      659.71     36.76 o
  -2   2 -18       64.13       56.61     21.67 o
  -1   2 -18      681.98      640.66     40.90 o
   0   2 -18       30.38       21.43      8.23 o
   1   2 -18      427.27      510.59     49.96 o
   2   2 -18       29.61        4.79     11.12 o
   3   2 -18      725.01      803.49     65.40 o
   4   2 -18        8.93        6.12     13.93 o
  -4   3 -18       38.13       21.08     20.24 o
  -3   3 -18      122.27      149.25     34.14 o
  -2   3 -18      146.78      127.22     29.92 o
  -1   3 -18      307.76      312.43     43.91 o
   0   3 -18      162.21      166.97     32.78 o
   1   3 -18      504.81      525.61     56.44 o
   2   3 -18       85.26       91.02     23.42 o
   3   3 -18      341.44      365.34     49.16 o
   4   3 -18      124.60      164.02     35.79 o
   5   3 -18      213.52      212.94     41.14 o
  -2   4 -18       53.33       63.59     15.02 o
  -1   4 -18       20.12       -7.38     20.10 o
   0   4 -18      223.70      248.57     42.31 o
   1   4 -18       32.71       31.22     16.45 o
   2   4 -18      162.40      210.21     39.21 o
   3   4 -18        6.90      -15.42     15.42 o
  -5   0 -17      400.31      368.27     48.12 o
  -3   0 -17     1137.97     1032.16     68.50 o
  -1   0 -17      864.42      873.43     37.02 o
   1   0 -17      898.93      861.01     49.33 o
  -5   1 -17      114.40      142.11     22.63 o
  -4   1 -17      231.11      286.50     28.42 o
  -3   1 -17      399.25      395.82     29.69 o
  -2   1 -17      546.83      543.75     23.99 o
  -1   1 -17      713.56      696.34     21.97 o
   0   1 -17      148.77      148.32     14.42 o
   1   1 -17      545.28      514.93     27.34 o
   2   1 -17      190.50      213.44     29.51 o
   3   1 -17      469.66      485.15     46.09 o
   4   1 -17      211.66      157.99     29.18 o
  -5   2 -17        1.34      -16.21     16.21 o
  -4   2 -17      315.13      319.97     47.70 o
  -3   2 -17       47.93       27.70      8.95 o
  -2   2 -17      762.80      688.43     61.95 o
  -1   2 -17       14.45       11.50      5.14 o
   0   2 -17      364.06      314.93     23.74 o
   1   2 -17       17.82       40.05     16.87 o
   2   2 -17      576.88      521.53     50.91 o
   3   2 -17       14.11       -0.60     12.01 o
   4   2 -17      907.89      918.25     72.46 o
   6   2 -17      240.98      276.32     42.25 o
  -4   3 -17      248.43      312.26     48.89 o
  -3   3 -17      230.05      250.48     42.29 o
  -2   3 -17      328.28      262.74     40.87 o
  -1   3 -17      229.68      237.59     39.21 o
   0   3 -17      317.67      291.79     41.51 o
   1   3 -17      178.47      164.13     31.41 o
   2   3 -17      367.49      369.50     22.75 o
   3   3 -17      163.89      168.83     18.02 o
   4   3 -17      284.50      253.70     24.17 o
   5   3 -17      127.44      112.38     18.79 o
  -3   4 -17      294.14      278.43     45.57 o
  -2   4 -17        3.58       20.79     17.56 o
  -1   4 -17      319.42      372.47     51.05 o
   0   4 -17      103.57      153.71     33.95 o
   1   4 -17      354.69      315.72     47.38 o
   2   4 -17       39.08       35.21     21.44 o
   3   4 -17      434.90      510.72     60.89 o
   4   4 -17        3.18       34.90     20.69 o
  -4   0 -16      621.80      735.62     61.74 o
  -2   0 -16     1229.56     1234.09     44.99 o
   0   0 -16     1221.11     1208.49    103.87 o
   2   0 -16      757.31      730.05     46.48 o
  -5   1 -16       55.83       45.90     13.74 o
  -4   1 -16      198.22      182.14     22.12 o
  -3   1 -16      385.27      396.07     29.14 o
  -2   1 -16      727.06      682.13     26.05 o
  -1   1 -16      648.45      615.81     22.12 o
   0   1 -16     1582.49     1620.17     34.93 o
   1   1 -16      673.28      668.19     67.40 o
   2   1 -16     1007.10      952.82     59.91 o
   3   1 -16      766.14      729.64     54.83 o
  -5   2 -16      278.79      323.47     50.61 o
  -4   2 -16        3.91        2.24      6.37 o
  -3   2 -16      862.64      913.23     62.09 o
  -2   2 -16        1.76        5.41      4.05 o
  -1   2 -16     1162.78     1048.83     38.30 o
   0   2 -16      274.11      277.59     21.69 o
   1   2 -16      758.42      680.98     55.10 o
   2   2 -16       87.30       75.33     20.79 o
   3   2 -16      498.66      549.55     53.11 o
   4   2 -16        9.69        8.90     13.07 o
   6   2 -16       36.83       46.85     20.00 o
  -4   3 -16       97.64      103.39     28.98 o
  -3   3 -16      384.93      399.23     51.02 o
  -2   3 -16      241.34      251.58     39.46 o
  -1   3 -16      347.49      359.29     31.82 o
   0   3 -16      318.41      319.66     42.58 o
   1   3 -16      546.39      617.33     58.37 o
   2   3 -16      304.09      290.47     19.75 o
   3   3 -16      534.91      490.37     30.06 o
   4   3 -16       85.96      101.77     39.92 o
   5   3 -16      317.92      311.57     29.63 o
  -3   4 -16       63.85      115.56     31.64 o
  -2   4 -16      249.38      321.33     48.11 o
  -1   4 -16       37.97       48.79     19.07 o
   0   4 -16      322.52      399.85     52.32 o
   1   4 -16       62.73       13.34     11.94 o
   2   4 -16      561.46      704.43     68.23 o
   3   4 -16      259.30      160.13     34.00 o
   4   4 -16      312.43      381.78     54.20 o
   0   5 -16      351.85      439.51     59.40 o
   1   5 -16       87.51       67.01     25.00 o
  -5   0 -15      278.08      305.29     43.50 o
  -3   0 -15      362.17      381.46     25.77 o
  -1   0 -15     1417.75     1389.39     44.86 o
   1   0 -15     2328.16     2238.68     74.28 o
  -6   1 -15      374.87      441.56     39.88 o
  -5   1 -15      179.21      185.25     23.84 o
  -4   1 -15      281.20      256.67     25.89 o
  -3   1 -15       61.49       63.42     12.63 o
  -2   1 -15      208.68      200.35     13.80 o
  -1   1 -15      389.95      366.71     16.52 o
   0   1 -15      910.19      902.12     25.17 o
   1   1 -15     1333.86     1327.05     32.63 o
   2   1 -15      424.27      425.43     39.35 o
   3   1 -15      784.75      755.48     55.05 o
  -5   2 -15        7.46        2.52     14.95 o
  -4   2 -15      344.53      371.50     41.18 o
  -3   2 -15      271.05      251.35     21.92 o
  -2   2 -15      742.86      684.23     31.27 o
  -1   2 -15       86.88       86.50      7.89 o
   0   2 -15     2412.71     2330.16     63.25 o
   1   2 -15       74.94       77.02     12.73 o
   2   2 -15     1456.34     1510.60     81.11 o
   3   2 -15       64.69       83.75     21.61 o
   4   2 -15      631.91      616.25     58.10 o
   6   2 -15      369.13      428.18     50.34 o
  -4   3 -15      148.56      175.20     36.83 o
  -3   3 -15       24.11       26.12     13.51 o
  -2   3 -15      456.98      436.62     50.77 o
  -1   3 -15      136.77      136.22     20.33 o
   0   3 -15      358.93      303.37     23.10 o
   1   3 -15      374.65      273.32     29.12 o
   2   3 -15      293.55      324.52     24.57 o
   3   3 -15       39.39       36.38      9.48 o
   4   3 -15      300.08      263.16     24.73 o
   5   3 -15       42.84       34.49     12.59 o
  -3   4 -15      179.62      170.18     37.08 o
  -2   4 -15       44.98       41.93     36.59 o
  -1   4 -15      577.82      592.13     62.55 o
   0   4 -15       31.99       21.77     17.02 o
   1   4 -15      393.33      409.75     51.05 o
   2   4 -15       50.42       43.16     19.01 o
   3   4 -15      533.63      536.88     60.99 o
   4   4 -15      101.91      116.96     31.41 o
  -1   5 -15      135.26       89.57     28.76 o
   0   5 -15       52.64       57.44     24.22 o
   1   5 -15      310.88      406.59     55.62 o
   2   5 -15       76.43      100.08     30.48 o
  -6   0 -14      160.82      166.14     34.30 o
  -4   0 -14      147.66      165.60     29.18 o
  -2   0 -14      858.87      870.86     46.20 o
   0   0 -14     1220.90     1253.29     42.69 o
   2   0 -14     1348.61     1441.22     61.53 o
  -6   1 -14      177.24      164.18     28.86 o
  -5   1 -14      179.30      184.82     23.57 o
  -4   1 -14      593.81      558.50     37.56 o
  -3   1 -14      654.62      683.51     62.83 o
  -2   1 -14      260.45      230.76     12.34 o
  -1   1 -14      745.34      745.26     19.50 o
   0   1 -14      469.77      455.47     17.72 o
   1   1 -14      445.48      433.64     18.14 o
   2   1 -14      637.41      634.69     47.33 o
   3   1 -14      671.43      692.01     51.94 o
   7   1 -14      100.60      133.15     32.69 o
  -5   2 -14      145.81      173.84     22.77 o
  -4   2 -14       13.38        3.75     11.03 o
  -3   2 -14      467.78      492.02     48.31 o
  -2   2 -14      215.81      186.07      5.93 o
  -1   2 -14      545.07      533.58     18.11 o
   0   2 -14      169.40      155.30     29.55 o
   1   2 -14      379.43      345.87     24.52 o
   2   2 -14       21.12       18.91     15.02 o
   3   2 -14      759.58      818.86     61.16 o
   4   2 -14       10.54       13.95     11.58 o
   6   2 -14       14.77       39.84     18.86 o
  -5   3 -14       64.05       31.50     21.83 o
  -4   3 -14       95.01       66.09     23.87 o
  -3   3 -14      162.43      163.45     32.62 o
  -2   3 -14      261.94      316.98     41.48 o
  -1   3 -14      277.00      288.79     17.11 o
   0   3 -14      297.04      254.61     34.32 o
   1   3 -14      315.18      336.01     30.39 o
   2   3 -14      357.94      364.89     21.09 o
   3   3 -14      309.58      300.39     33.45 o
   4   3 -14      156.60      159.51     19.24 o
   5   3 -14      200.66      207.92     24.61 o
   6   3 -14       60.10       56.87     19.69 o
  -4   4 -14      226.71      276.25     47.49 o
  -3   4 -14        0.36       15.94     14.18 o
  -2   4 -14      271.65      269.16     41.76 o
  -1   4 -14       48.77       43.35     18.39 o
   0   4 -14      838.47      833.05     36.95 o
   1   4 -14       60.35       64.20     22.78 o
   2   4 -14      680.62      607.77     62.61 o
   3   4 -14       75.66       33.47     17.24 o
   4   4 -14      240.93      216.34     41.65 o
  -1   5 -14       77.27       50.93     23.24 o
   0   5 -14      111.79      135.43     33.55 o
   1   5 -14        8.31       27.81     16.34 o
   2   5 -14      163.47      194.57     28.45 o
  -5   0 -13      637.05      575.46     58.15 o
  -3   0 -13     1181.78     1179.62     59.59 o
  -1   0 -13      836.15      791.00     31.32 o
   1   0 -13     1034.63      979.05     38.80 o
  -6   1 -13       94.29       95.23     19.83 o
  -5   1 -13      189.31      211.17     25.13 o
  -4   1 -13      317.19      340.52     66.06 o
  -3   1 -13      826.03      860.24     31.33 o
  -2   1 -13      903.76      879.27     22.75 o
  -1   1 -13      500.89      484.96     14.03 o
   0   1 -13      542.39      555.60     16.48 o
   1   1 -13      611.34      575.99     28.50 o
   2   1 -13      995.96     1030.62     40.77 o
   3   1 -13      843.36      832.94     55.31 o
   7   1 -13       60.59       41.02     19.37 o
  -6   2 -13      122.93      152.36     23.95 o
  -5   2 -13        6.59       18.26      8.91 o
  -4   2 -13      773.06      823.17     42.90 o
  -3   2 -13       28.47       37.35      6.26 o
  -2   2 -13     1657.35     1470.34     57.20 o
  -1   2 -13      136.43      134.64      8.73 o
   0   2 -13     1092.40     1002.35     44.68 o
   1   2 -13      197.65      185.79     17.77 o
   2   2 -13      973.27      943.90     62.06 o
   3   2 -13       44.06       35.48     14.25 o
   4   2 -13      950.95     1008.52     70.86 o
   5   2 -13        8.14       16.52     11.38 o
   6   2 -13      314.51      323.40     43.01 o
  -5   3 -13      113.84      105.73     30.76 o
  -4   3 -13      307.67      355.65     49.71 o
  -3   3 -13      217.02      258.80     39.73 o
  -2   3 -13      630.23      702.56     60.79 o
  -1   3 -13       51.98       52.65     10.53 o
   0   3 -13      256.77      228.34     19.18 o
   1   3 -13      190.35      185.83     19.08 o
   2   3 -13      254.89      270.44     17.86 o
   3   3 -13      528.15      495.28     29.20 o
   4   3 -13      278.92      262.06     23.87 o
   5   3 -13       34.21       55.14     17.96 o
   6   3 -13      189.43      160.18     30.19 o
  -4   4 -13       10.97       12.79     16.57 o
  -3   4 -13      458.88      531.74     59.81 o
  -2   4 -13       26.33       41.25     20.93 o
  -1   4 -13      325.95      351.00     46.17 o
   0   4 -13       66.07       73.02     11.27 o
   1   4 -13      503.35      511.15     55.63 o
   2   4 -13       57.13       82.36     25.38 o
   3   4 -13      553.68      578.26     61.58 o
   4   4 -13        9.11       11.76     12.46 o
   5   4 -13      178.76      179.48     38.30 o
  -2   5 -13       81.89       85.80     19.08 o
  -1   5 -13      236.82      323.35     49.10 o
   0   5 -13       71.11       45.93     21.79 o
   1   5 -13      215.63      257.52     43.14 o
   2   5 -13       17.61       22.79     10.05 o
   3   5 -13      238.23      223.22     27.50 o
  -6   0 -12       67.03       38.93     19.47 o
  -4   0 -12     1093.38     1087.29     70.23 o
  -2   0 -12     1523.54     1521.81     51.70 o
   0   0 -12     2755.79     2753.25     52.78 o
   2   0 -12     5353.92     5371.45    113.40 o
  -6   1 -12      155.16      201.36     27.79 o
  -5   1 -12      293.85      342.41     31.55 o
  -4   1 -12      712.49      717.71     53.18 o
  -3   1 -12      905.17      919.45     32.87 o
  -2   1 -12      582.05      572.27     20.05 o
  -1   1 -12     1078.61     1065.14     31.03 o
   0   1 -12      647.91      649.00     16.88 o
   1   1 -12      785.78      810.34     32.55 o
   2   1 -12      703.01      658.31     31.63 o
   3   1 -12      385.08      391.37     37.40 o
   7   1 -12      237.20      275.03     44.67 o
  -6   2 -12       57.25       69.29     17.38 o
  -5   2 -12      290.04      349.01     31.53 o
  -4   2 -12       28.63       23.43      7.68 o
  -3   2 -12     1020.44      990.96     28.13 o
  -2   2 -12       11.04       12.71      2.84 o
  -1   2 -12     1785.93     1664.14     28.15 o
   0   2 -12      145.02      154.15     14.27 o
   1   2 -12     1900.73     1906.78     54.00 o
   2   2 -12      125.92      114.66     22.73 o
   3   2 -12      893.03      887.09     61.55 o
   4   2 -12       54.24       69.44     20.21 o
   5   2 -12      777.31      757.06     58.56 o
   6   2 -12       10.31       11.14     14.53 o
   7   2 -12      455.30      413.97     53.09 o
  -5   3 -12      147.97      165.93     36.93 o
  -4   3 -12      215.55      198.38     36.57 o
  -3   3 -12      348.96      333.40     20.15 o
  -2   3 -12      287.71      271.04     37.34 o
  -1   3 -12     1648.92     1514.74     66.02 o
   0   3 -12       95.61      107.14     13.79 o
   1   3 -12     1211.84     1256.80     48.13 o
   2   3 -12      770.28      764.59     29.71 o
   3   3 -12      446.09      512.12     29.33 o
   4   3 -12      195.10      214.60     21.45 o
   5   3 -12      200.60      233.55     32.02 o
   6   3 -12       35.32       91.65     23.23 o
  -4   4 -12      226.17      273.81     45.42 o
  -3   4 -12       12.62        3.33     12.38 o
  -2   4 -12      280.90      287.74     41.92 o
  -1   4 -12       31.01       34.55     12.50 o
   0   4 -12      846.59      862.26     37.44 o
   1   4 -12       10.34        4.92     11.18 o
   2   4 -12      823.91      867.62     70.71 o
   3   4 -12        9.05       24.75     15.54 o
   4   4 -12      367.48      427.25     54.33 o
   5   4 -12       69.70      101.83     31.43 o
  -2   5 -12      260.35      238.29     40.45 o
  -1   5 -12       56.47       42.98     21.35 o
   0   5 -12      281.07      343.46     49.04 o
   1   5 -12      142.44      201.31     38.68 o
   2   5 -12      227.08      222.26     25.21 o
   3   5 -12       13.02       18.54     11.88 o
  -5   0 -11      800.53      859.51     68.37 o
  -3   0 -11      273.20      283.90     32.07 o
  -1   0 -11     2798.83     2787.64     54.48 o
   1   0 -11     1975.38     2012.95     45.75 o
  -6   1 -11       87.28       94.25     19.78 o
  -5   1 -11      147.54      152.48     28.04 o
  -4   1 -11       13.69        6.86      7.07 o
  -3   1 -11      981.71      997.68     32.27 o
  -2   1 -11      549.97      557.15     15.32 o
  -1   1 -11     1777.28     1674.26     53.08 o
   0   1 -11     2055.69     2103.88     38.78 o
   1   1 -11     1793.20     1807.21     47.27 o
   2   1 -11      496.04      485.39     26.67 o
   3   1 -11      528.87      502.38     41.82 o
   7   1 -11      149.11      154.91     35.40 o
  -6   2 -11      314.39      366.84     39.24 o
  -5   2 -11       19.08        9.80      7.89 o
  -4   2 -11      361.12      372.20     20.85 o
  -3   2 -11       42.41       34.59      5.68 o
  -2   2 -11      673.33      684.08     17.39 o
  -1   2 -11       27.11       21.70      4.19 o
   0   2 -11     1914.05     1882.95     47.18 o
   1   2 -11       68.08       65.71     11.85 o
   2   2 -11      689.53      726.58     35.63 o
   3   2 -11      154.82      137.64     25.39 o
   4   2 -11      331.22      296.45     38.52 o
   5   2 -11        9.71        9.65      8.68 o
   6   2 -11      378.91      417.98     47.75 o
   7   2 -11        2.02        4.27     19.74 o
  -5   3 -11      211.80      235.96     42.35 o
  -4   3 -11      191.26      206.71     20.77 o
  -3   3 -11       60.44       67.99     10.08 o
  -2   3 -11      311.24      302.24     38.97 o
  -1   3 -11     1115.61     1030.41     61.96 o
   0   3 -11      766.48      725.89     33.44 o
   1   3 -11      762.45      753.02     40.36 o
   2   3 -11     1738.25     1611.35     54.84 o
   3   3 -11      224.09      213.16     19.26 o
   4   3 -11      497.61      475.10     31.92 o
   5   3 -11      243.02      232.43     33.39 o
   6   3 -11      186.67      195.81     32.70 o
  -4   4 -11      126.83      146.73     32.89 o
  -3   4 -11      308.33      317.01     44.83 o
  -2   4 -11       67.42       59.08     20.17 o
  -1   4 -11      249.40      223.87     35.22 o
   0   4 -11       56.86       43.54      9.48 o
   1   4 -11      720.77      761.04     49.05 o
   2   4 -11      176.00      232.26     37.43 o
   3   4 -11      571.21      555.95     57.46 o
   4   4 -11       21.64       23.17     18.31 o
   5   4 -11      238.78      274.64     45.19 o
  -3   5 -11      179.23      212.89     40.74 o
  -2   5 -11       58.41       66.37     22.22 o
  -1   5 -11      285.56      296.43     44.79 o
   0   5 -11       86.83      115.48     27.97 o
   1   5 -11      242.25      269.24     25.38 o
   2   5 -11       87.57       54.15     13.29 o
   3   5 -11      249.23      260.15     28.43 o
  -6   0 -10      517.52      585.54     62.75 o
  -4   0 -10     2243.42     2173.75     97.03 o
  -2   0 -10     1300.73     1235.54     60.70 o
   0   0 -10     1104.84     1080.97     42.84 o
   2   0 -10     1704.13     1740.16     60.55 o
  -6   1 -10      146.25      146.78     22.36 o
  -5   1 -10       89.47      108.58     33.84 o
  -4   1 -10       67.11       69.64     13.85 o
  -3   1 -10      229.80      226.19     13.16 o
  -2   1 -10      704.05      697.83     16.35 o
  -1   1 -10      586.00      571.21     15.86 o
   0   1 -10      834.10      825.04     16.96 o
   1   1 -10      432.40      413.53     21.91 o
   2   1 -10      813.72      857.04     34.27 o
   3   1 -10      812.09      837.67     36.54 o
   6   1 -10      164.07      181.59     31.62 o
   7   1 -10       50.24       38.33     16.61 o
  -6   2 -10       19.73       33.05     13.79 o
  -5   2 -10      267.14      296.17     28.23 o
  -4   2 -10       10.85        9.91      4.40 o
  -3   2 -10      976.68      953.55     27.66 o
  -2   2 -10       23.85       27.39      5.86 o
  -1   2 -10     1579.13     1482.65     92.40 o
   0   2 -10        5.17       -4.36      4.67 o
   1   2 -10     1181.81     1200.95     33.44 o
   2   2 -10       12.31       12.00      4.74 o
   3   2 -10     1435.69     1380.60     73.01 o
   4   2 -10       64.39       52.03     11.07 o
   5   2 -10      845.93      857.16     61.08 o
   6   2 -10       18.24       14.74     12.46 o
   7   2 -10      160.38      211.93     38.93 o
  -6   3 -10       33.20       14.91     21.31 o
  -5   3 -10      236.42      236.31     43.44 o
  -4   3 -10      261.24      262.07     23.33 o
  -3   3 -10      547.59      531.54     26.43 o
  -2   3 -10       44.50       59.18     18.91 o
  -1   3 -10      823.87      779.39     25.06 o
   0   3 -10      207.57      191.85     16.58 o
   1   3 -10      394.57      394.70     26.26 o
   2   3 -10      495.09      537.60     48.92 o
   3   3 -10      484.46      462.13     32.23 o
   4   3 -10      259.90      274.44     24.04 o
   5   3 -10      266.03      235.54     33.15 o
   6   3 -10      106.02       80.34     22.47 o
  -5   4 -10       18.16       41.05     22.39 o
  -4   4 -10      214.52      231.59     40.77 o
  -3   4 -10       48.04       37.60     18.33 o
  -2   4 -10      423.87      467.65     51.60 o
  -1   4 -10        6.76        3.02      6.43 o
   0   4 -10      253.53      260.37     16.27 o
   1   4 -10       30.21       30.86     10.55 o
   2   4 -10      543.71      571.60     56.61 o
   3   4 -10       38.06       49.76     20.22 o
   4   4 -10      430.86      435.48     51.08 o
  -3   5 -10      112.89      156.17     34.32 o
  -2   5 -10       88.53       97.91     24.98 o
  -1   5 -10      160.94      223.96     39.63 o
   0   5 -10      239.17      207.67     36.56 o
   1   5 -10       46.44       34.74     12.61 o
   2   5 -10      193.35      211.96     24.42 o
   3   5 -10       65.77       93.96     17.85 o
   4   5 -10      109.87       98.90     19.46 o
  -7   0  -9       65.15       44.45     23.69 o
  -5   0  -9      462.10      465.59     50.64 o
  -3   0  -9     2833.63     2915.41    122.19 o
  -1   0  -9     1607.43     1569.55     37.04 o
   1   0  -9     2388.42     2336.31     60.35 o
   7   0  -9      351.86      594.37     66.55 o
  -7   1  -9       67.27       46.68     14.61 o
  -6   1  -9      175.35      203.83     26.46 o
  -5   1  -9      631.10      670.81     42.52 o
  -4   1  -9      565.47      571.18     34.41 o
  -3   1  -9      910.04      900.20     38.26 o
  -2   1  -9      617.96      591.43     14.29 o
  -1   1  -9      664.68      611.61     15.43 o
   0   1  -9      571.59      566.68     12.85 o
   1   1  -9     2078.74     2047.50     46.62 o
   2   1  -9      365.33      337.90     21.05 o
   3   1  -9     1362.05     1523.10     68.68 o
   6   1  -9      253.99      209.88     34.92 o
   7   1  -9       80.46       85.44     24.81 o
  -6   2  -9      259.77      294.15     31.38 o
  -5   2  -9        5.69       14.09      9.84 o
  -4   2  -9      827.76      769.98     29.41 o
  -3   2  -9       27.40       24.30      4.96 o
  -2   2  -9     1671.49     1632.45     33.15 o
  -1   2  -9       86.41       87.68     10.86 o
   0   2  -9     1425.84     1428.34     55.14 o
   1   2  -9       79.55       88.26     11.37 o
   2   2  -9     1253.44     1255.32     44.49 o
   3   2  -9       72.93       85.86     12.19 o
   4   2  -9      519.97      489.02     30.68 o
   5   2  -9       85.26      122.20     23.91 o
   6   2  -9      390.56      459.96     50.92 o
   7   2  -9        0.43      -12.59     12.59 o
  -6   3  -9       95.15       58.44     27.08 o
  -5   3  -9      117.35      145.59     20.41 o
  -4   3  -9      374.79      395.33     28.43 o
  -3   3  -9      669.58      742.65     44.80 o
  -2   3  -9      919.32      704.69    117.87 o
  -1   3  -9      363.93      365.25     12.27 o
   0   3  -9     1284.41     1272.76     52.08 o
   1   3  -9      211.66      207.93     23.83 o
   2   3  -9      784.16      787.17     57.83 o
   3   3  -9      637.16      652.50     32.55 o
   4   3  -9      538.74      515.64     32.73 o
   5   3  -9      173.54      134.39     24.83 o
   6   3  -9      237.50      199.68     34.24 o
  -5   4  -9      226.27      251.60     44.41 o
  -4   4  -9       33.89       21.62     11.84 o
  -3   4  -9      586.59      638.89     61.50 o
  -2   4  -9      176.05      149.15     28.92 o
  -1   4  -9      157.35      169.73     21.34 o
   0   4  -9       29.11       22.85      6.77 o
   1   4  -9      246.16      264.02     25.32 o
   2   4  -9        2.12        6.50      6.47 o
   3   4  -9      632.57      625.76     58.64 o
   4   4  -9       80.67       49.46     19.69 o
  -3   5  -9      240.00      210.87     38.04 o
  -2   5  -9      199.40      350.37     47.50 o
  -1   5  -9      274.37      298.43     43.53 o
   0   5  -9      156.61      172.23     35.35 o
   1   5  -9      252.16      269.40     25.26 o
   2   5  -9      125.29      112.63     18.58 o
   3   5  -9      265.85      287.54     37.23 o
   4   5  -9       37.75       39.07     39.13 o
  -6   0  -8      506.86      479.36     56.37 o
  -4   0  -8     2738.35     2629.12    102.94 o
  -2   0  -8     3377.90     3378.64     56.47 o
   0   0  -8     4388.09     4453.01     54.89 o
   2   0  -8     1991.96     2056.25     62.02 o
  -7   1  -8       35.27       42.69     33.89 o
  -6   1  -8      167.69      210.18     26.77 o
  -5   1  -8      556.68      516.53     42.58 o
  -4   1  -8      557.26      598.69     35.26 o
  -3   1  -8      398.50      393.45     24.86 o
  -2   1  -8     1574.04     1603.85     28.89 o
  -1   1  -8      768.86      755.66     16.04 o
   0   1  -8     1667.86     1644.05     22.18 o
   1   1  -8     2301.73     2388.30     61.86 o
   2   1  -8     3243.24     3399.21     64.48 o
   3   1  -8      368.06      412.54     35.48 o
   6   1  -8      302.41      366.54     45.65 o
   7   1  -8      267.20      248.62     41.76 o
  -6   2  -8        2.45       -8.54     10.35 o
  -5   2  -8      600.12      607.90     49.31 o
  -4   2  -8        8.22        5.34      3.85 o
  -3   2  -8      567.57      543.68     21.09 o
  -2   2  -8      119.10      131.90     14.63 o
  -1   2  -8     1582.98     1522.99    105.33 o
   0   2  -8      146.71      162.52     11.03 o
   1   2  -8     5774.08     5931.82     55.10 o
   2   2  -8      583.18      620.21     22.22 o
   3   2  -8     1088.80     1066.81     41.08 o
   4   2  -8       81.46       61.33     12.23 o
   5   2  -8      427.32      450.03     44.33 o
   6   2  -8       13.79       14.12     17.34 o
   7   2  -8      439.40      415.10     52.30 o
  -6   3  -8       54.46       93.68     29.53 o
  -5   3  -8      245.14      251.62     52.11 o
  -4   3  -8      300.19      326.49     25.80 o
  -3   3  -8      351.87      354.24     24.26 o
  -2   3  -8      274.28      247.49     20.84 o
  -1   3  -8     1266.92     1244.72     28.69 o
   0   3  -8      846.62      812.37     24.65 o
   1   3  -8     1357.61     1387.56     47.63 o
   2   3  -8      490.94      492.38     44.75 o
   3   3  -8      466.23      383.72     41.03 o
   4   3  -8      256.68      246.53     22.76 o
   5   3  -8      415.82      395.12     41.73 o
   6   3  -8      170.78      196.45     33.26 o
  -5   4  -8       13.12       30.74     18.84 o
  -4   4  -8      381.51      443.13     53.38 o
  -3   4  -8       21.08       24.10     10.55 o
  -2   4  -8     1439.03     1559.49     87.19 o
  -1   4  -8      363.59      351.14     17.88 o
   0   4  -8      835.94      813.82     28.37 o
   1   4  -8      130.84      126.88     15.72 o
   2   4  -8      338.50      340.63     27.16 o
   3   4  -8       65.75       69.47     14.46 o
   4   4  -8      193.85      173.74     33.39 o
   5   4  -8       93.22       71.70     24.65 o
  -3   5  -8       16.27      -15.52     15.52 o
  -2   5  -8      251.25      232.95     37.87 o
  -1   5  -8       53.99       65.16     22.71 o
   0   5  -8      475.46      488.87     31.04 o
   1   5  -8      200.43      213.79     22.53 o
   2   5  -8      296.98      317.12     31.68 o
   3   5  -8       35.15       20.83     10.16 o
   4   5  -8      464.20      446.93     55.99 o
  -7   0  -7      161.30      120.85     32.57 o
  -5   0  -7       42.32       21.42     12.30 o
  -3   0  -7     1449.61     1427.70     44.76 o
  -1   0  -7     6961.70     7023.66     69.71 o
   1   0  -7     3584.76     3648.36     68.47 o
   7   0  -7      337.18      433.94     54.42 o
  -7   1  -7      204.33      161.36     35.36 o
  -6   1  -7      172.56      166.30     23.45 o
  -5   1  -7      487.44      468.11     35.11 o
  -4   1  -7      736.47      751.26     39.01 o
  -3   1  -7      180.02      161.59     17.77 o
  -2   1  -7     1348.67     1359.43     25.85 o
  -1   1  -7     1562.81     1562.04     18.61 o
   0   1  -7     2446.54     2457.78     41.95 o
   1   1  -7       67.92       63.35     10.44 o
   2   1  -7     1554.46     1652.72     42.57 o
   3   1  -7      562.26      614.21     41.76 o
   4   1  -7      896.42      881.70     52.05 o
   5   1  -7      895.35      895.42     62.33 o
   6   1  -7      167.38      164.59     30.69 o
   7   1  -7      189.07      230.14     40.24 o
  -7   2  -7       16.67       -7.14     11.02 o
  -6   2  -7      400.17      391.91     35.83 o
  -5   2  -7       15.40       49.47     21.45 o
  -4   2  -7      632.70      611.58     29.45 o
  -3   2  -7       67.96       70.52      8.10 o
  -2   2  -7     1706.94     1633.30     28.93 o
  -1   2  -7      247.22      249.39      7.71 o
   0   2  -7     2250.96     2167.40     44.51 o
   1   2  -7     1101.16     1152.11     23.81 o
   2   2  -7     2792.38     2876.14     50.52 o
   3   2  -7       65.48       66.23     10.27 o
   4   2  -7     1388.72     1327.06     66.35 o
   5   2  -7       10.81       -3.46     11.33 o
   6   2  -7      407.99      449.77     49.46 o
   7   2  -7       12.35       16.00     16.88 o
  -6   3  -7      217.27      248.58     28.93 o
  -5   3  -7       24.57       54.21     27.81 o
  -4   3  -7      543.43      514.78     32.39 o
  -3   3  -7      195.24      193.52     12.89 o
  -2   3  -7      416.36      377.75     27.90 o
  -1   3  -7      256.09      216.18      9.76 o
   0   3  -7     1080.13     1053.38     27.80 o
   1   3  -7      275.75      282.48     17.14 o
   2   3  -7     1289.79     1274.69     45.91 o
   3   3  -7      101.07      121.74     23.40 o
   4   3  -7      381.62      372.12     42.50 o
  -5   4  -7      158.60      205.06     40.24 o
  -4   4  -7       81.07       72.42     22.03 o
  -3   4  -7       78.52       62.65     19.60 o
  -2   4  -7       14.37       -3.85      9.77 o
  -1   4  -7     1193.62     1172.10     28.31 o
   0   4  -7        7.36        8.13      4.52 o
   1   4  -7      943.28      924.22     41.42 o
   2   4  -7      143.24      172.94     19.53 o
   3   4  -7      515.68      514.91     35.44 o
   4   4  -7        6.41        0.38     12.58 o
   5   4  -7      273.28      302.80     43.65 o
  -4   5  -7       59.40       79.83     26.67 o
  -3   5  -7      263.85      251.94     39.69 o
  -2   5  -7      197.82      241.64     37.68 o
  -1   5  -7       85.75       79.73     22.85 o
   0   5  -7      146.05      142.82     17.01 o
   1   5  -7      354.13      393.53     30.32 o
   2   5  -7      144.92      184.03     21.83 o
   3   5  -7      172.71      183.67     23.30 o
   4   5  -7       35.78       40.81     13.94 o
  -6   0  -6      326.55      329.09     45.76 o
  -4   0  -6      265.45      280.98     34.05 o
  -2   0  -6     1885.52     1885.90     37.71 o
   0   0  -6     1724.94     1691.35     24.47 o
   4   0  -6     1285.19     1249.68     63.38 o
  -7   1  -6      246.75      292.26     34.38 o
  -6   1  -6       97.05      109.11     19.38 o
  -5   1  -6      459.65      460.86     34.26 o
  -4   1  -6     1183.50     1200.20     84.82 o
  -3   1  -6      692.58      700.53     31.99 o
  -2   1  -6      811.84      831.20     23.94 o
  -1   1  -6      896.54      871.56     21.90 o
   0   1  -6     1006.55     1018.38     25.37 o
   1   1  -6      489.69      490.91     20.70 o
   2   1  -6     1351.26     1350.14     62.83 o
   5   1  -6      687.99      692.25     54.58 o
   6   1  -6      340.38      325.90     41.85 o
   7   1  -6      101.55      116.56     21.57 o
  -7   2  -6      233.35      245.99     62.47 o
  -6   2  -6       99.31       57.18     20.66 o
  -5   2  -6      338.57      385.59     31.77 o
  -4   2  -6        4.55        3.47      4.59 o
  -3   2  -6     1084.13     1050.76     29.44 o
  -2   2  -6       59.87       70.21      6.26 o
  -1   2  -6     1865.80     1691.24     57.89 o
   0   2  -6       27.46       17.49      6.62 o
   1   2  -6      973.94      961.74     22.31 o
   2   2  -6      216.35      225.23     13.26 o
   3   2  -6     1151.35     1147.07     43.19 o
   4   2  -6      111.53      100.56     13.01 o
   5   2  -6      547.47      587.90     50.40 o
   6   2  -6       15.45        1.83     10.12 o
   7   2  -6       64.49       41.45     19.56 o
  -6   3  -6       72.34       80.88     17.54 o
  -5   3  -6      148.49      167.48     21.55 o
  -4   3  -6      187.67      202.82     21.05 o
  -3   3  -6      446.32      441.12     19.73 o
  -2   3  -6      848.22      881.10     28.39 o
  -1   3  -6      531.97      506.02     15.50 o
   0   3  -6      260.87      253.06     12.38 o
   1   3  -6      502.25      475.32     27.35 o
   2   3  -6      490.26      426.41     40.40 o
   3   3  -6      608.68      476.47     43.94 o
   4   3  -6      644.71      716.12     57.49 o
  -5   4  -6        7.14      -17.10     17.10 o
  -4   4  -6      567.49      585.92     59.62 o
  -3   4  -6       26.68       24.91     12.31 o
  -2   4  -6      362.47      334.98     35.27 o
  -1   4  -6       77.68       62.65      6.97 o
   0   4  -6      394.93      385.90     19.82 o
   1   4  -6       15.32        1.14     11.12 o
   2   4  -6      620.58      631.67     47.34 o
   3   4  -6       45.75       43.74     11.90 o
   4   4  -6      486.95      478.96     61.09 o
   5   4  -6       25.47       18.75     14.97 o
  -4   5  -6      218.54      235.56     41.23 o
  -3   5  -6       27.64       24.92     18.18 o
  -2   5  -6      382.68      360.21     44.01 o
  -1   5  -6      212.18      193.61     34.28 o
   0   5  -6      233.03      262.30     23.25 o
   1   5  -6      214.48      239.45     29.28 o
   2   5  -6      298.89      308.06     32.35 o
   3   5  -6      139.84      159.89     22.14 o
   4   5  -6      191.42      211.15     26.21 o
   0   6  -6       88.70      103.92     29.35 o
   1   6  -6      132.44      176.89     35.50 o
  -7   0  -5      183.03      138.32     33.70 o
  -5   0  -5     1184.55     1266.09     78.85 o
  -3   0  -5     2904.85     3030.47     62.56 o
  -1   0  -5     2403.81     2324.52     35.27 o
   1   0  -5     3911.41     3939.51     64.41 o
   7   0  -5      180.75      158.70     34.79 o
  -7   1  -5       87.77       89.24     18.76 o
  -6   1  -5      197.23      195.83     25.99 o
  -5   1  -5      323.10      354.34     44.33 o
  -4   1  -5      669.58      685.38     36.48 o
  -3   1  -5     2173.83     2207.54     56.14 o
  -2   1  -5     1538.35     1511.06     37.63 o
  -1   1  -5     1488.22     1501.22     24.87 o
   0   1  -5     2696.67     2722.84     46.68 o
   1   1  -5      551.25      580.85     30.51 o
   2   1  -5     1249.40     1214.82     33.91 o
   3   1  -5      760.25      768.59     40.88 o
   4   1  -5      176.96      149.55     22.93 o
   5   1  -5      594.63      587.75     50.18 o
   6   1  -5      264.65      329.43     42.78 o
   7   1  -5      180.36      180.58     25.63 o
  -7   2  -5       11.39        5.90     11.60 o
  -6   2  -5      432.43      454.60     42.06 o
  -5   2  -5      124.12      109.05     36.18 o
  -4   2  -5      968.18     1006.33     33.87 o
  -3   2  -5       51.02       37.97      8.02 o
  -2   2  -5      952.18      946.26     22.92 o
  -1   2  -5       49.35       43.54      2.75 o
   0   2  -5     2931.18     3092.90     42.88 o
   1   2  -5      502.88      528.15     19.48 o
   2   2  -5     2511.87     2502.65     52.52 o
   3   2  -5      214.52      204.35     17.11 o
   4   2  -5      880.40      904.57     54.88 o
   5   2  -5       34.74       17.80     11.49 o
   6   2  -5      653.34      684.40     61.58 o
   7   2  -5        7.41       -3.70     15.84 o
  -6   3  -5      193.30      175.90     25.54 o
  -5   3  -5      132.20      141.68     20.62 o
  -4   3  -5      345.25      328.81     20.07 o
  -3   3  -5      491.14      486.30     21.27 o
  -2   3  -5      484.91      473.98     42.40 o
  -1   3  -5      295.84      256.99     13.22 o
   0   3  -5      850.73      851.58     25.16 o
   1   3  -5      305.84      277.48     16.26 o
   2   3  -5      753.96      749.69     51.33 o
   3   3  -5      149.93      115.15     21.98 o
   4   3  -5      383.47      365.55     32.86 o
  -5   4  -5      271.96      239.74     41.27 o
  -4   4  -5       13.27        4.89     11.32 o
  -3   4  -5     1301.33     1365.40     46.28 o
  -2   4  -5      149.85      142.19      6.81 o
  -1   4  -5     1187.91     1046.69     59.67 o
   0   4  -5       58.79       54.90      5.48 o
   1   4  -5      676.99      726.60     36.26 o
   2   4  -5       11.86       15.35      8.14 o
   3   4  -5      980.41      993.51     47.61 o
   4   4  -5       39.62       33.25     11.45 o
   5   4  -5      311.32      349.90     47.95 o
   6   4  -5        1.93        5.22     18.88 o
  -4   5  -5       57.82       36.89     17.36 o
  -3   5  -5      441.64      340.57     44.92 o
  -2   5  -5       59.27       43.57     19.18 o
  -1   5  -5      221.46      228.39     36.73 o
   0   5  -5       28.66       39.46     10.71 o
   1   5  -5      217.19      221.47     22.80 o
   2   5  -5      112.88       81.10     15.17 o
   3   5  -5      239.05      219.71     24.85 o
   4   5  -5       50.14       52.07     14.83 o
  -1   6  -5        6.02        1.97     12.60 o
   0   6  -5      140.87      183.30     36.14 o
   1   6  -5       27.29       31.33     21.51 o
  -6   0  -4      655.08      748.81     68.11 o
  -4   0  -4      482.01      520.40     44.24 o
  -2   0  -4     1229.04     1196.52     32.13 o
   0   0  -4     2095.06     2123.42     26.95 o
   6   0  -4     1175.55     1294.88     82.86 o
  -7   1  -4      157.54      161.51     26.18 o
  -6   1  -4      184.20      184.14     56.94 o
  -5   1  -4      947.66      975.93     99.75 o
  -4   1  -4      586.84      593.99     33.51 o
  -3   1  -4      523.80      505.83     26.65 o
  -2   1  -4     2256.11     2307.57     60.51 o
  -1   1  -4     1954.91     1892.78     22.16 o
   0   1  -4    10576.34    10817.19     72.21 o
   1   1  -4    11818.77    12375.85    112.16 o
   2   1  -4      380.60      363.67     23.70 o
   3   1  -4     1702.19     1732.46     59.33 o
   4   1  -4      278.43      286.86     31.46 o
   5   1  -4      304.36      335.94     37.91 o
   6   1  -4      412.83      438.90     48.84 o
   7   1  -4      327.97      308.58     32.29 o
  -7   2  -4      216.28      228.42     47.31 o
  -6   2  -4       24.76        9.25     13.43 o
  -5   2  -4     1464.70     1474.15     97.35 o
  -4   2  -4        9.60       11.75      5.41 o
  -3   2  -4     1334.63     1335.96     33.63 o
  -2   2  -4      715.05      760.13     32.83 o
  -1   2  -4     2665.31     2564.39     34.62 o
   0   2  -4       47.53       54.26      4.91 o
   1   2  -4     6199.16     6530.05     92.08 o
   2   2  -4      352.29      379.30     16.11 o
   3   2  -4     1706.98     1675.67     37.10 o
   4   2  -4      425.13      459.12     39.33 o
   5   2  -4      341.00      305.55     23.73 o
   6   2  -4       70.59       37.00     14.86 o
   7   2  -4      408.11      414.08     38.03 o
  -6   3  -4      111.83      148.17     22.70 o
  -5   3  -4      378.38      374.54     34.81 o
  -4   3  -4       54.87       34.19      9.49 o
  -3   3  -4      598.93      556.26     61.66 o
  -2   3  -4      310.72      274.09      9.12 o
  -1   3  -4      896.63      889.29     19.49 o
   0   3  -4      687.62      646.82     16.31 o
   1   3  -4     1147.86     1165.70     25.82 o
   2   3  -4      578.30      555.93     29.75 o
   3   3  -4      925.93      886.59     45.08 o
   6   3  -4      141.88      169.04     33.41 o
  -5   4  -4       20.34       17.13     15.23 o
  -4   4  -4      141.89      142.75     18.20 o
  -3   4  -4      229.77      241.48     35.18 o
  -2   4  -4      485.57      467.22     14.04 o
  -1   4  -4       59.61       63.58      5.68 o
   0   4  -4     1466.49     1448.82     29.09 o
   1   4  -4      102.39      102.74     10.09 o
   2   4  -4      367.65      350.96     26.69 o
   3   4  -4      113.69      110.22     29.67 o
   4   4  -4      762.56      749.76     44.10 o
   5   4  -4       18.37       54.34     22.37 o
   6   4  -4      568.07      621.01     67.32 o
  -4   5  -4      150.38      129.59     28.82 o
  -3   5  -4      157.67      153.53     30.19 o
  -2   5  -4     1369.98     1385.18     81.66 o
  -1   5  -4      150.79      156.76     36.82 o
   0   5  -4      563.62      623.92     35.50 o
   1   5  -4      136.91      137.79     18.37 o
   2   5  -4      176.74      185.83     21.79 o
   3   5  -4       54.03       57.55     13.55 o
   4   5  -4      168.74      185.14     27.34 o
  -1   6  -4      231.38      312.72     45.94 o
   0   6  -4       36.90       20.94     17.77 o
   1   6  -4      185.24      225.23     25.05 o
  -7   0  -3      390.94      516.66     62.81 o
  -5   0  -3     1680.16     1831.15     93.69 o
  -3   0  -3     1343.04     1387.24     61.40 o
  -1   0  -3     7991.18     7958.03    229.01 o
   1   0  -3     3903.42     4132.29     58.08 o
   3   0  -3     1956.91     1828.27     62.70 o
   5   0  -3     1008.14      967.88     64.14 o
   7   0  -3      259.40      354.35     49.67 o
  -7   1  -3      180.20      159.66     45.78 o
  -6   1  -3      152.19      146.15     22.24 o
  -5   1  -3      209.15      188.95     22.21 o
  -4   1  -3      493.38      503.30     22.35 o
  -3   1  -3      582.72      563.64     19.56 o
  -2   1  -3     2616.93     2826.08     51.31 o
  -1   1  -3     1729.88     1758.18     21.73 o
   0   1  -3     1154.22     1188.39     22.71 o
   1   1  -3     8144.14     8588.60     74.89 o
   2   1  -3      775.48      804.42     20.58 o
   3   1  -3     1167.51     1142.13     34.62 o
   4   1  -3     1376.19      706.93    695.66 o
   5   1  -3      445.57      448.55     28.13 o
   6   1  -3      170.28      196.91     80.05 o
   7   1  -3      270.03      311.26     52.45 o
  -7   2  -3       18.42       15.68     18.52 o
  -6   2  -3      283.83      311.61     33.62 o
  -5   2  -3      238.78      239.59     25.56 o
  -4   2  -3      711.84      690.27     20.73 o
  -3   2  -3       72.06       83.91     10.94 o
  -2   2  -3     2052.62     2008.25     63.06 o
  -1   2  -3       57.73       59.20      4.41 o
   0   2  -3     1386.43     1300.63     26.51 o
   1   2  -3      293.95      323.85     11.70 o
   2   2  -3     1595.29     1600.77     38.19 o
   3   2  -3        2.80        0.81      2.86 o
   4   2  -3     1860.94      429.88    928.78 o
   5   2  -3       47.22       33.53     13.99 o
   6   2  -3      199.43      238.74     37.81 o
   7   2  -3      108.90      102.44     30.14 o
  -6   3  -3      152.95      162.45     27.84 o
  -5   3  -3      185.75      164.31     21.41 o
  -4   3  -3      368.60      341.35     41.77 o
  -3   3  -3      114.68      135.50     15.10 o
  -2   3  -3      762.79      729.80     17.75 o
  -1   3  -3      831.73      797.86     17.56 o
   0   3  -3      883.48      851.21     22.14 o
   1   3  -3      307.17      291.07     13.29 o
   2   3  -3      846.50      856.84     23.67 o
   3   3  -3      490.55      488.12     29.84 o
   4   3  -3      466.62      445.02     55.73 o
   5   3  -3      321.94      382.74     46.23 o
   6   3  -3      113.05      125.18     29.94 o
  -5   4  -3      425.78      428.55     64.04 o
  -4   4  -3       12.42       -6.47      9.66 o
  -3   4  -3      732.15      774.42     60.91 o
  -2   4  -3      253.09      265.43     11.59 o
  -1   4  -3      730.02      730.28     20.12 o
   0   4  -3      108.33      108.15      8.57 o
   1   4  -3     1174.10     1175.07     61.74 o
   2   4  -3       75.13       72.79     13.12 o
   3   4  -3      358.72      372.65     32.20 o
   4   4  -3       82.46       66.21     14.58 o
   5   4  -3      368.34      461.11     54.29 o
   6   4  -3       81.07       56.80     20.97 o
  -4   5  -3       15.07        3.91     12.84 o
  -3   5  -3       11.12       34.57     16.94 o
  -2   5  -3       27.45       48.78     17.37 o
  -1   5  -3      698.61      732.17     36.74 o
   0   5  -3      142.23      138.97     17.08 o
   1   5  -3      808.79      918.97     44.98 o
   2   5  -3       69.70       72.76     13.86 o
   3   5  -3      228.21      239.64     30.20 o
   4   5  -3       52.81       67.14     14.58 o
  -1   6  -3        5.58       -4.35     15.96 o
   0   6  -3      179.46      178.23     33.87 o
   1   6  -3       17.91       12.11      7.96 o
  -6   0  -2      124.28      116.80     29.72 o
  -4   0  -2     2332.06     2398.84     66.80 o
  -2   0  -2     2851.53     2831.34     75.35 o
   2   0  -2     3078.05     3175.51     67.36 o
   6   0  -2      501.19      564.65     54.71 o
  -7   1  -2       56.89       65.62     17.36 o
  -6   1  -2      402.28      412.72     35.71 o
  -5   1  -2      188.07      182.08     23.48 o
  -4   1  -2      562.08      554.76     23.74 o
  -3   1  -2     1145.55     1131.08     32.80 o
  -2   1  -2     1285.71     1276.35     21.73 o
  -1   1  -2     1455.64     1476.56     28.19 o
   0   1  -2      207.79      204.09      9.18 o
   1   1  -2     1586.77     1610.38     22.62 o
   2   1  -2     1472.39     1504.88     27.02 o
   3   1  -2     1012.31      972.97     31.02 o
   4   1  -2      856.89      891.47     38.41 o
   5   1  -2      432.92      411.46     30.86 o
   6   1  -2       16.48       25.79     11.30 o
   7   1  -2       72.10       76.22     17.27 o
  -7   2  -2      175.45      189.81     27.33 o
  -6   2  -2       20.11       22.42     13.24 o
  -5   2  -2      612.91      590.80     26.88 o
  -4   2  -2       84.92       77.21      8.34 o
  -3   2  -2     1340.70     1309.98     24.87 o
  -2   2  -2        3.42        2.96      1.47 o
  -1   2  -2     1694.19     1670.03     67.18 o
   0   2  -2      133.68      139.91      6.14 o
   1   2  -2     1485.43     1492.21     22.27 o
   2   2  -2        7.98        5.44      3.06 o
   3   2  -2     1724.94     1704.24     42.00 o
   4   2  -2       52.06       46.09      8.54 o
   5   2  -2      892.12     1018.97     66.76 o
   7   2  -2      215.91      249.88     31.69 o
  -6   3  -2       43.73       32.35     11.68 o
  -5   3  -2      213.24      236.55     38.99 o
  -4   3  -2      557.75      563.47     22.27 o
  -3   3  -2      364.13      321.97     14.23 o
  -2   3  -2      577.42      572.23     18.89 o
  -1   3  -2      805.11      796.32     20.83 o
   0   3  -2      176.31      170.99      9.38 o
   1   3  -2      666.83      657.59     19.57 o
   2   3  -2      368.12      352.38     15.14 o
   3   3  -2      768.81      765.80     26.75 o
   4   3  -2      164.24       29.16    101.84 o
   5   3  -2      468.76      533.28     54.00 o
   6   3  -2       43.49       39.48     18.34 o
  -5   4  -2       23.35       66.36     24.67 o
  -4   4  -2      392.31      390.12     45.24 o
  -3   4  -2       51.00       55.98      8.08 o
  -2   4  -2     1127.60     1143.68     25.48 o
  -1   4  -2       44.42       45.91      5.91 o
   0   4  -2      497.95      509.96     18.89 o
   1   4  -2       95.92       83.43      9.55 o
   2   4  -2      669.06      679.20     28.33 o
   3   4  -2       67.94       68.17     13.59 o
   4   4  -2      605.38      688.77     61.12 o
   5   4  -2       13.47       25.18     15.71 o
   6   4  -2      118.08      207.12     39.39 o
  -4   5  -2      240.04      176.91     33.12 o
  -3   5  -2      230.03      197.33     32.75 o
  -2   5  -2       84.44      112.34     22.12 o
  -1   5  -2      154.76      143.74     17.09 o
   0   5  -2      199.32      226.17     21.73 o
   1   5  -2       68.96       72.56     13.32 o
   2   5  -2      402.72      367.53     29.75 o
   3   5  -2      179.44      160.75     21.81 o
   4   5  -2      131.18      199.77     36.42 o
  -1   6  -2      210.25      162.09     32.23 o
   0   6  -2       32.26       46.15     16.15 o
   1   6  -2      215.00      228.22     25.40 o
  -7   0  -1      289.95      277.19     46.38 o
  -5   0  -1      559.94      580.04     35.22 o
  -3   0  -1     4622.61     4959.12    157.08 o
  -1   0  -1    10134.01    10394.01     62.04 o
   3   0  -1     1397.62     1464.66     54.27 o
   5   0  -1      772.52      804.56     57.71 o
   7   0  -1      518.88      520.91     58.36 o
  -7   1  -1      110.21      125.79     22.33 o
  -6   1  -1      226.47      218.14     20.12 o
  -5   1  -1      367.46      366.00     22.68 o
  -4   1  -1      943.82      967.90     30.22 o
  -3   1  -1     1167.36     1159.78     27.82 o
  -2   1  -1      992.72      965.94     19.90 o
  -1   1  -1     1509.22     1531.77     18.02 o
   0   1  -1     2541.25     2514.41     22.00 o
   1   1  -1     3438.70     3449.27     27.98 o
   2   1  -1     2036.39     2055.64     36.10 o
   3   1  -1     1050.55     1018.22     31.03 o
   4   1  -1      536.32      548.90     22.87 o
   5   1  -1      901.29      959.66     44.74 o
   6   1  -1      237.59      296.09     51.77 o
   7   1  -1      113.31      140.13     22.32 o
  -7   2  -1        4.95       21.78     12.03 o
  -6   2  -1      465.38      467.84     27.64 o
  -5   2  -1       15.43       27.41     11.86 o
  -4   2  -1     1753.95     1688.92     46.37 o
  -3   2  -1      117.38      128.28      9.33 o
  -2   2  -1     1573.05     1574.47     24.82 o
  -1   2  -1      233.38      236.15     18.17 o
   0   2  -1     1946.68     1879.51     36.96 o
   1   2  -1       18.05       17.70      2.84 o
   2   2  -1     2501.78     2533.18     40.11 o
   3   2  -1      170.61      195.83     17.41 o
   4   2  -1      722.63      711.73     36.93 o
   6   2  -1      445.85      425.61     33.91 o
   7   2  -1        3.45        8.10     10.59 o
  -6   3  -1      530.51      620.76     45.17 o
  -5   3  -1       31.25       59.21     20.12 o
  -4   3  -1     1136.19     1073.62     35.21 o
  -3   3  -1      347.88      318.76     15.56 o
  -2   3  -1      561.35      531.31     19.16 o
  -1   3  -1      885.94      852.05     22.77 o
   0   3  -1     1374.95     1400.20     27.21 o
   1   3  -1      315.04      300.67     12.06 o
   2   3  -1     1226.27     1267.83     27.94 o
   3   3  -1      802.29      776.09     25.96 o
   4   3  -1      217.71      204.05     16.69 o
   5   3  -1      261.92      249.17     37.89 o
   6   3  -1      281.49      299.17     44.34 o
  -6   4  -1       32.02       32.98     15.14 o
  -5   4  -1      149.24      134.14     30.76 o
  -4   4  -1        4.21        2.00      9.60 o
  -3   4  -1      426.89      403.47     38.80 o
  -2   4  -1       35.06       31.44      5.95 o
  -1   4  -1      702.23      707.33     21.37 o
   0   4  -1      212.18      219.76     12.96 o
   1   4  -1      703.28      650.41     26.11 o
   2   4  -1      156.05      141.15     12.23 o
   3   4  -1       95.34       95.88     23.41 o
   4   4  -1       36.08       25.73     14.14 o
   5   4  -1      259.72      265.69     42.62 o
   6   4  -1        9.56       21.63     19.80 o
  -4   5  -1      216.42      235.55     36.70 o
  -3   5  -1      248.66      233.62     34.02 o
  -2   5  -1      224.43      241.20     32.17 o
  -1   5  -1      450.10      435.98     29.04 o
   0   5  -1      121.80      124.66     20.66 o
   1   5  -1      246.39      227.36     22.60 o
   2   5  -1      188.66      204.15     22.47 o
   3   5  -1      407.49      412.82     32.77 o
   4   5  -1       66.49       53.38     22.37 o
  -1   6  -1       88.18       88.23     24.30 o
   0   6  -1      304.28      376.08     53.88 o
   1   6  -1       26.22       11.48      9.61 o
  -6   0   0     1090.22     1095.67     69.70 o
  -4   0   0      494.37      394.23     55.68 o
  -2   0   0     5844.06     6037.12     90.34 o
   2   0   0     5873.42     5686.66     86.00 o
   4   0   0      506.02      367.08    102.01 o
   6   0   0     1115.60     1187.27     78.19 o
  -7   1   0      134.96      166.12     26.72 o
  -6   1   0      874.14      875.67     39.43 o
  -5   1   0      276.57      260.61     18.40 o
  -4   1   0      398.64      364.61     16.84 o
  -3   1   0      187.99      191.13     10.43 o
  -2   1   0     1767.06     1784.97     25.71 o
  -1   1   0      786.31      766.46     12.70 o
   0   1   0     2333.82     2356.91     19.65 o
   1   1   0      806.07      797.59     15.27 o
   2   1   0     1707.55     1725.98     27.75 o
   3   1   0      212.36      200.21     16.52 o
   4   1   0      417.12      398.16     23.88 o
   5   1   0      277.41      293.57     30.51 o
   6   1   0      884.59      910.83     48.99 o
   7   1   0      134.55      185.65     26.50 o
  -7   2   0      198.20      181.90     26.91 o
  -6   2   0       40.98       35.78      8.63 o
  -5   2   0      763.25      789.12     37.72 o
  -4   2   0       39.90       30.42      8.07 o
  -3   2   0     1385.79     1363.63     31.18 o
  -2   2   0       43.35       46.17      4.76 o
  -1   2   0     2695.80     2697.44     42.36 o
   0   2   0       14.55       17.03      2.78 o
   1   2   0     2635.91     2667.48     29.25 o
   2   2   0       39.76       42.12      5.40 o
   3   2   0     1341.68     1357.44     53.78 o
   4   2   0       39.45       41.80      7.91 o
   5   2   0      751.01      178.38    409.06 o
   6   2   0       43.44       36.67     11.96 o
   7   2   0      198.43      191.69     25.46 o
  -6   3   0      383.69      399.06     52.12 o
  -5   3   0      389.05      383.09     25.13 o
  -4   3   0      113.78      115.83     12.81 o
  -3   3   0     1883.87     1868.29     60.74 o
  -2   3   0      117.46      100.88      9.33 o
  -1   3   0     1265.16     1275.85     35.76 o
   0   3   0     2845.83     2921.24     45.59 o
   1   3   0     1276.60     1316.59     24.96 o
   2   3   0      115.07      108.14      8.31 o
   3   3   0     1925.31     1899.76     38.48 o
   4   3   0      108.39      128.21     19.50 o
   5   3   0      413.97      509.52     52.56 o
   6   3   0      390.45      389.99     34.55 o
  -6   4   0      250.48      266.71     44.90 o
  -5   4   0       72.92       50.98     20.40 o
  -4   4   0      192.98      187.74     31.15 o
  -3   4   0      246.24      231.50     49.90 o
  -2   4   0     1157.05     1097.95     31.24 o
  -1   4   0       18.93       10.66      3.26 o
   0   4   0     1581.88     1601.12     34.98 o
   1   4   0       16.25       11.85      4.32 o
   2   4   0     1118.21     1143.77     45.77 o
   3   4   0      241.76      223.10     21.64 o
   4   4   0      206.00      187.07     33.71 o
   5   4   0       71.60      110.70     28.35 o
   6   4   0      261.50      271.08     45.46 o
  -4   5   0      254.24      236.24     37.44 o
  -3   5   0       29.25       39.34     16.66 o
  -2   5   0      201.00      233.25     20.29 o
  -1   5   0      139.62      143.00     17.03 o
   0   5   0      383.31      399.44     28.68 o
   1   5   0      128.87      127.20     17.65 o
   2   5   0      187.72      192.06     51.20 o
   3   5   0       25.35       80.20     69.10 o
   4   5   0      255.82      229.24     40.22 o
  -1   6   0      174.61      189.43     32.20 o
   0   6   0       56.23       46.09     19.14 o
   1   6   0      155.43      144.41     28.57 o
  -7   0   1      536.59      536.51     42.40 o
  -5   0   1      742.31      791.43     41.24 o
  -3   0   1     1566.79     1740.77     61.48 o
  -1   0   1      141.99      134.62      9.99 o
   1   0   1    10026.96    10160.76     86.37 o
   3   0   1     4643.32     4985.80     92.16 o
   5   0   1      553.59      540.38     48.11 o
   7   0   1      285.48      294.61     43.78 o
  -7   1   1      105.87      125.30     17.81 o
  -6   1   1      220.25      246.56     18.72 o
  -5   1   1      892.72      836.89     34.18 o
  -4   1   1      527.02      518.97     20.27 o
  -3   1   1     1028.71      987.12     23.86 o
  -2   1   1     1992.04     2052.50     41.66 o
  -1   1   1     3476.27     3479.09     26.19 o
   0   1   1     2394.36     2425.46     22.35 o
   1   1   1     1507.19     1508.61     24.59 o
   2   1   1      986.61      960.89     26.90 o
   3   1   1     1172.26     1216.95     32.50 o
   4   1   1      939.19      915.85     25.46 o
   5   1   1      348.25      352.95     27.60 o
   6   1   1      202.96      229.50     24.98 o
   7   1   1      111.49      129.22     20.68 o
  -7   2   1        3.99       -3.31     13.51 o
  -6   2   1      401.25      379.09     30.11 o
  -5   2   1       51.46       39.68      9.56 o
  -4   2   1      691.71      664.08     31.35 o
  -3   2   1      164.56      188.00     12.16 o
  -2   2   1     2502.23     2430.61     33.20 o
  -1   2   1       15.63       16.15      3.34 o
   0   2   1     1913.67     1858.42     28.46 o
   1   2   1      236.96      242.38      9.28 o
   2   2   1     1596.83     1576.20     24.73 o
   3   2   1      111.12      109.44      8.70 o
   4   2   1     1740.67     1695.19     88.64 o
   5   2   1       13.99        3.81      4.53 o
   6   2   1      447.89      410.43     33.43 o
   7   2   1        4.33       10.08     20.88 o
  -6   3   1      309.73      312.95     47.31 o
  -5   3   1      245.78      241.66     31.51 o
  -4   3   1      234.39      209.48     26.15 o
  -3   3   1      841.51      820.10     27.08 o
  -2   3   1     1177.57     1176.72     30.34 o
  -1   3   1      319.43      301.30     12.11 o
   0   3   1     1320.15     1360.52     31.71 o
   1   3   1      871.56      830.00     28.95 o
   2   3   1      545.85      534.14     17.32 o
   3   3   1      363.90      347.38     25.52 o
   4   3   1     1124.38     1095.50     41.42 o
   5   3   1       27.12       21.19     14.07 o
   6   3   1      530.87      504.00     38.50 o
  -6   4   1        7.87       26.07     16.70 o
  -5   4   1      250.52      290.09     41.06 o
  -4   4   1       33.34       44.57     16.82 o
  -3   4   1       87.18       93.71     12.87 o
  -2   4   1      159.38      168.67     13.87 o
  -1   4   1      719.73      720.64     32.15 o
   0   4   1      220.98      242.55     15.95 o
   1   4   1      711.88      742.83     28.39 o
   2   4   1       33.24       35.98      8.47 o
   3   4   1      425.44      399.75     28.62 o
   4   4   1        2.81       -6.13     11.89 o
   5   4   1      134.61      186.18     35.54 o
   6   4   1       31.65       62.78     23.30 o
  -4   5   1       65.04       75.76     20.91 o
  -3   5   1      394.33      443.84     45.36 o
  -2   5   1      185.54      212.54     19.78 o
  -1   5   1      241.89      299.53     24.67 o
   0   5   1      125.33      156.21     22.93 o
   1   5   1      450.29      469.32     31.72 o
   2   5   1      225.29      238.95     23.50 o
   3   5   1      233.71      212.77     23.42 o
   4   5   1      209.31      248.66     40.99 o
   0   6   1      326.14      359.96     42.48 o
   1   6   1       84.68       79.42     21.49 o
  -6   0   2      522.46      522.10     38.20 o
  -4   0   2     1999.34     2063.21     79.56 o
  -2   0   2     3053.57     3272.18     70.39 o
   2   0   2     2928.27     2815.31     44.46 o
   4   0   2     2274.45      910.38   1237.75 o
   6   0   2      116.89      148.51     28.14 o
  -7   1   2       68.44       69.05     13.02 o
  -6   1   2       16.81       15.44      7.36 o
  -5   1   2      460.90      479.66     26.13 o
  -4   1   2      885.87      933.11     31.90 o
  -3   1   2     1001.46      989.04     24.33 o
  -2   1   2     1434.43     1476.11     24.96 o
  -1   1   2     1464.83     1494.39     22.99 o
   0   1   2      187.19      186.23      8.76 o
   1   1   2     1509.53     1505.05     43.94 o
   2   1   2     1278.68     1268.36     24.14 o
   3   1   2     1191.18     1206.63     26.79 o
   4   1   2      563.02      559.06     19.64 o
   5   1   2      187.82      206.05     17.18 o
   6   1   2      387.60      390.03     31.17 o
   7   1   2       60.46       62.45     10.82 o
  -7   2   2      221.79      262.32     32.46 o
  -6   2   2       20.58       18.38      8.77 o
  -5   2   2      922.53      887.96     41.81 o
  -4   2   2       48.56       28.57      7.11 o
  -3   2   2     1695.28     1690.27     33.45 o
  -2   2   2        7.13        9.60      3.17 o
  -1   2   2     1405.98     1411.13     22.05 o
   0   2   2      127.52      119.61     15.30 o
   1   2   2     1792.76     1743.90     27.70 o
   2   2   2        2.45        1.53      1.41 o
   3   2   2     1337.92     1309.25     49.79 o
   4   2   2       84.95       81.19      8.25 o
   5   2   2      565.06      602.09     32.04 o
   6   2   2       21.54       30.00     12.49 o
   7   2   2      172.72      150.68     22.13 o
  -6   3   2       52.59       41.34     18.77 o
  -5   3   2      489.97      426.67     29.15 o
  -4   3   2      150.98      153.49     16.07 o
  -3   3   2      804.75      765.58     32.07 o
  -2   3   2      359.15      340.94     16.16 o
  -1   3   2      687.59      678.12     18.00 o
   0   3   2      192.29      186.48     12.07 o
   1   3   2      838.24      832.60     26.02 o
   2   3   2      583.19      579.92     17.29 o
   3   3   2      388.51      396.12     17.10 o
   4   3   2      548.32      504.81     19.51 o
   5   3   2      219.85      206.81     22.56 o
   6   3   2       51.04       66.96     14.10 o
  -6   4   2      108.84      105.36     28.21 o
  -5   4   2       10.84       24.80     15.74 o
  -4   4   2      590.93      566.73     31.38 o
  -3   4   2       63.20       57.24     13.05 o
  -2   4   2      633.45      622.19     24.79 o
  -1   4   2      104.11       99.08      8.11 o
   0   4   2      473.13      440.88     22.59 o
   1   4   2       43.61       56.52     11.16 o
   2   4   2     1102.10     1102.72     43.50 o
   3   4   2       45.90       55.83     19.63 o
   4   4   2      388.50      380.84     46.42 o
   5   4   2       23.38       21.35     17.42 o
  -4   5   2      124.91      128.16     26.91 o
  -3   5   2      181.52      192.45     29.08 o
  -2   5   2      407.45      415.06     27.16 o
  -1   5   2       68.77       61.83     12.50 o
   0   5   2      197.62      212.54     71.68 o
   1   5   2      176.37      173.48     44.16 o
   2   5   2       74.64       84.37     14.57 o
   3   5   2      243.35      205.37     35.39 o
   4   5   2      230.06      256.85     42.04 o
   0   6   2       36.69       34.92     15.42 o
   1   6   2      217.95      255.24     38.72 o
  -7   0   3      274.88      257.47     30.79 o
  -5   0   3     1018.90     1004.99     47.13 o
  -3   0   3     1981.96     1930.64     67.08 o
  -1   0   3     4161.47     4409.37     66.01 o
   1   0   3     8040.22     7974.16     72.74 o
   3   0   3     1357.73     1385.08     62.05 o
   5   0   3     1763.96     1707.33     67.56 o
   7   0   3      418.40      371.09     43.60 o
  -7   1   3      276.25      228.55     20.25 o
  -6   1   3      171.75      139.30     16.15 o
  -5   1   3      440.31      434.11     25.24 o
  -4   1   3     1383.71     1432.80     40.18 o
  -3   1   3     1167.71     1206.60     27.26 o
  -2   1   3      802.46      786.64     21.60 o
  -1   1   3     8280.42     8744.85     56.99 o
   0   1   3     1024.10     1020.86     22.80 o
   1   1   3     1745.24     1775.51     40.52 o
   2   1   3     2474.44     2593.91     48.34 o
   3   1   3      554.59      527.21     20.94 o
   4   1   3      492.59      475.54     17.87 o
   5   1   3      247.43      216.04     20.96 o
   6   1   3      154.34      161.92     15.30 o
   7   1   3      182.93      188.63     56.38 o
  -7   2   3      108.07      115.76     22.89 o
  -6   2   3      209.05      267.13     26.12 o
  -5   2   3       49.24       44.92     13.10 o
  -4   2   3     1866.93     1875.94     47.07 o
  -3   2   3        3.69        3.50      3.02 o
  -2   2   3     1610.64     1622.23     29.63 o
  -1   2   3      282.78      298.37     10.17 o
   0   2   3     1433.77     1326.76     67.96 o
   1   2   3       55.65       53.92      5.85 o
   2   2   3     2115.85     2137.78     53.07 o
   3   2   3       71.23       61.59      7.71 o
   4   2   3      754.89      731.41     23.87 o
   5   2   3      233.47      224.17     14.67 o
   6   2   3      264.90      312.46     29.02 o
   7   2   3       18.73       15.82     17.09 o
  -6   3   3      126.66       95.91     27.41 o
  -5   3   3      322.69      308.66     35.20 o
  -4   3   3      494.70      433.30     27.17 o
  -3   3   3      478.47      489.57     26.41 o
  -2   3   3      844.83      836.29     31.38 o
  -1   3   3      329.90      316.07     12.14 o
   0   3   3      858.16      910.32     26.24 o
   1   3   3      831.94      812.82     26.09 o
   2   3   3      771.72      790.82     27.18 o
   3   3   3      103.02      106.78     21.39 o
   4   3   3      383.66      440.85     39.03 o
   5   3   3      197.05      196.58     21.42 o
   6   3   3      165.83      160.61     22.21 o
  -6   4   3       82.87       86.25     26.10 o
  -5   4   3      380.95      406.66     48.36 o
  -4   4   3       86.31       79.30     17.28 o
  -3   4   3      354.10      372.51     35.36 o
  -2   4   3       70.07       79.16     11.55 o
  -1   4   3     1202.92     1243.70     27.11 o
   0   4   3      115.95       99.95      8.66 o
   1   4   3      737.49      720.08     33.10 o
   2   4   3      268.52      281.53     21.73 o
   3   4   3      701.96      752.71     60.90 o
   4   4   3       11.86       19.77      8.91 o
   5   4   3      435.49      416.50     52.29 o
  -4   5   3       54.04       31.63     15.06 o
  -3   5   3      227.17      271.35     33.62 o
  -2   5   3       63.20       66.92     12.00 o
  -1   5   3      803.23      861.40     41.34 o
   0   5   3      134.74      134.73     23.18 o
   1   5   3      715.19      718.16     37.47 o
   2   5   3       27.56       27.69      9.67 o
   3   5   3       19.56       32.01     15.72 o
   4   5   3       20.75       29.70     18.40 o
   0   6   3      173.80      221.81     35.07 o
   1   6   3        3.65       -0.82     13.94 o
  -6   0   4     1185.11     1111.81     55.96 o
  -4   0   4      883.48      973.87     56.36 o
  -2   0   4     2311.80     2403.27     64.85 o
   0   0   4     2223.61     2371.05     41.46 o
   2   0   4     1185.71     1157.45     23.59 o
   4   0   4      460.60      488.54     26.09 o
   6   0   4      676.90      636.81     50.11 o
  -7   1   4      319.85      342.58     24.66 o
  -6   1   4      409.28      413.43     27.73 o
  -5   1   4      282.26      263.78     20.16 o
  -4   1   4      276.37      235.53     19.58 o
  -3   1   4     1705.36     1743.68     47.04 o
  -2   1   4      366.77      348.07     18.44 o
  -1   1   4    11931.02    12550.30     92.87 o
   0   1   4    10655.24    11066.18     72.01 o
   1   1   4     1975.05     1999.05     54.30 o
   2   1   4     2233.65     2159.49     24.07 o
   3   1   4      495.64      493.45     13.51 o
   4   1   4      576.18      545.03     16.05 o
   5   1   4      941.62      916.81     31.41 o
   6   1   4      195.45      197.78     16.67 o
   7   1   4      153.56      189.98     24.52 o
  -7   2   4      412.58      433.45     64.06 o
  -6   2   4       69.26       55.18     12.36 o
  -5   2   4      315.67      315.61     22.27 o
  -4   2   4      423.57      424.81     23.04 o
  -3   2   4     1661.97     1639.59     34.41 o
  -2   2   4      357.79      383.33     14.87 o
  -1   2   4     6098.43     6295.84     50.82 o
   0   2   4       44.84       52.90      8.13 o
   1   2   4     2539.85     2485.60     41.77 o
   2   2   4      717.92      806.94     23.20 o
   3   2   4     1363.18     1381.33     41.80 o
   4   2   4       10.67        9.54      2.37 o
   5   2   4     1510.87     1448.24     35.53 o
   6   2   4       22.86        9.62     14.55 o
   7   2   4      218.09      238.25     31.89 o
  -6   3   4      147.51      132.15     32.09 o
  -5   3   4      297.17      277.94     24.81 o
  -4   3   4       19.08       18.53      7.21 o
  -3   3   4      978.74      941.86     37.06 o
  -2   3   4      609.65      594.98     22.51 o
  -1   3   4     1185.02     1235.09     29.21 o
   0   3   4      703.64      690.61     22.13 o
   1   3   4      865.17      868.34     28.81 o
   2   3   4      309.73      342.20     34.79 o
   3   3   4      601.65      626.51     29.60 o
   4   3   4       54.19       74.31     13.15 o
   5   3   4      385.93      443.12     32.14 o
   6   3   4      111.61       93.21     17.24 o
  -6   4   4      547.93      562.17     62.85 o
  -5   4   4       19.15       18.52     12.78 o
  -4   4   4      763.58      809.26     39.74 o
  -3   4   4      116.46      116.56     14.80 o
  -2   4   4      380.37      427.81     25.10 o
  -1   4   4       92.49       89.00     10.84 o
   0   4   4     1480.26     1464.59     42.76 o
   1   4   4       58.22       48.25      9.20 o
   2   4   4      483.43      506.52     42.96 o
   3   4   4      238.90      229.70     18.26 o
   4   4   4      136.87      157.12     17.51 o
   5   4   4       23.59       17.97     15.22 o
  -3   5   4       59.25       44.29     10.29 o
  -2   5   4      183.03      218.72     30.36 o
  -1   5   4      140.06      149.98     17.75 o
   0   5   4      543.13      590.99     33.67 o
   1   5   4      139.54      137.52     16.72 o
   2   5   4     1362.68     1389.31     86.91 o
   3   5   4      157.74      140.23     30.30 o
   4   5   4      153.14      184.40     36.82 o
  -1   6   4      186.56      153.76     28.78 o
   0   6   4       41.07       13.67     12.87 o
   1   6   4      219.38      222.63     36.97 o
  -7   0   5      151.24      163.36     25.36 o
  -5   0   5      956.07      872.87     61.73 o
  -3   0   5     2898.85     2958.71     87.37 o
  -1   0   5     3777.32     3861.23     47.68 o
   1   0   5     2375.06     2358.03     35.60 o
   3   0   5     2919.38     2801.11     51.27 o
   5   0   5     1111.43     1129.29     42.37 o
   7   0   5      174.68      179.54     29.25 o
  -7   1   5      179.79      167.71     17.76 o
  -6   1   5      258.73      218.68     20.72 o
  -5   1   5      564.53      558.85     29.10 o
  -4   1   5      188.00      176.84     14.94 o
  -3   1   5      776.85      720.45     61.55 o
  -2   1   5     1207.65     1278.30     36.00 o
  -1   1   5      454.50      508.13     19.96 o
   0   1   5     2670.39     2681.18     37.75 o
   1   1   5     1488.90     1456.88     48.59 o
   2   1   5     1602.48     1550.51     38.95 o
   3   1   5     2171.15     2169.44     28.08 o
   4   1   5      674.18      662.51     19.05 o
   5   1   5      298.92      279.44     21.73 o
   6   1   5      195.16      180.12     15.94 o
   7   1   5       79.16       68.98     20.71 o
  -7   2   5        7.91       -0.94      7.92 o
  -6   2   5      665.76      679.05     51.86 o
  -5   2   5       37.69       36.05     10.35 o
  -4   2   5      945.10      948.53     37.14 o
  -3   2   5      208.00      198.56     12.37 o
  -2   2   5     2528.72     2517.40     38.35 o
  -1   2   5      505.14      561.93     15.38 o
   0   2   5     2897.98     2940.12     31.07 o
   1   2   5       47.18       49.89      8.57 o
   2   2   5      972.65      961.28     25.08 o
   3   2   5       51.08       58.77     13.99 o
   4   2   5      946.28      831.36     41.91 o
   5   2   5      125.88      108.03     14.01 o
   6   2   5      421.18      458.06     35.09 o
   7   2   5       12.47       11.95     34.13 o
  -6   3   5      191.70      168.18     21.97 o
  -5   3   5      161.73      172.97     19.76 o
  -4   3   5      341.15      354.43     25.70 o
  -3   3   5      133.28      119.60     18.83 o
  -2   3   5      752.12      779.42     33.00 o
  -1   3   5      288.41      269.84     18.64 o
   0   3   5      883.17      880.03     25.39 o
   1   3   5      289.74      286.36     24.55 o
   2   3   5      472.51      453.70     19.16 o
   3   3   5      495.47      482.75     25.42 o
   4   3   5      324.55      318.66     24.34 o
   5   3   5      122.18      122.84     17.64 o
   6   3   5      191.73      220.64     63.58 o
  -6   4   5        2.75      -14.36     14.36 o
  -5   4   5      286.31      294.44     40.05 o
  -4   4   5       34.85       23.64     14.57 o
  -3   4   5      972.08     1004.44     41.54 o
  -2   4   5        9.57        5.82      5.30 o
  -1   4   5      652.20      686.77     27.70 o
   0   4   5       55.97       64.17     10.07 o
   1   4   5     1181.15     1247.90     40.91 o
   2   4   5      138.65      123.05     11.94 o
   3   4   5     1292.21     1304.04     40.22 o
   4   4   5       13.78        6.92     14.00 o
   5   4   5      263.05      304.47     44.93 o
  -3   5   5      229.85      252.69     32.70 o
  -2   5   5      109.96      160.23     26.73 o
  -1   5   5      236.44      252.55     28.09 o
   0   5   5       33.95       36.83      9.31 o
   1   5   5      220.95      240.29     20.90 o
   2   5   5       71.05       53.09     18.69 o
   3   5   5      430.22      462.51     52.42 o
   4   5   5       56.80       76.94     24.93 o
  -1   6   5       23.45       16.99     13.76 o
   0   6   5      141.77      164.72     32.01 o
   1   6   5        5.20        3.52     12.97 o
  -6   0   6      197.91      206.15     34.33 o
  -4   0   6     1298.24     1273.85     67.45 o
  -2   0   6     3277.55     3309.68     74.14 o
   0   0   6     1838.77     1887.24     32.87 o
   2   0   6     1968.53     1930.45     39.74 o
   4   0   6      261.11      111.79    123.15 o
   6   0   6      328.07      352.84     37.24 o
  -7   1   6      107.23      105.15     16.01 o
  -6   1   6      362.73      380.16     31.25 o
  -5   1   6      723.05      781.26     34.81 o
  -4   1   6      895.74      900.39     40.57 o
  -3   1   6      884.46      886.25     35.68 o
  -2   1   6     1323.17     1364.05     38.61 o
  -1   1   6      449.46      454.89     13.94 o
   0   1   6     1048.17     1068.27     17.43 o
   1   1   6      945.52      973.24     16.19 o
   2   1   6      815.31      753.54     13.65 o
   3   1   6      677.93      662.48     18.39 o
   4   1   6     1173.05     1126.11     24.57 o
   5   1   6      430.15      421.78     24.79 o
   6   1   6      107.43      105.72     14.78 o
   7   1   6      241.40      251.77     38.71 o
  -7   2   6       51.05       46.43     11.31 o
  -6   2   6       14.49       -5.27      7.97 o
  -5   2   6      573.55      557.00     30.07 o
  -4   2   6      117.33      120.35     12.97 o
  -3   2   6     1157.84     1105.43     44.04 o
  -2   2   6      225.58      221.46     11.75 o
  -1   2   6      880.42      829.96     18.66 o
   0   2   6       24.93       22.87      2.73 o
   1   2   6     1876.42     1921.09     50.11 o
   2   2   6       55.79       59.50      9.86 o
   3   2   6     1105.33     1088.45     37.17 o
   4   2   6        5.53        2.52      8.59 o
   5   2   6      337.96      335.02     14.80 o
   6   2   6       97.78       88.18     17.17 o
   7   2   6      237.48      253.96     42.70 o
  -6   3   6      141.81      104.84     17.83 o
  -5   3   6      313.29      270.28     25.42 o
  -4   3   6      651.10      656.05     30.51 o
  -3   3   6      580.42      574.88     25.96 o
  -2   3   6      464.89      457.17     20.12 o
  -1   3   6      479.26      477.31     17.49 o
   0   3   6      281.71      287.59     14.99 o
   1   3   6      548.62      538.20     20.53 o
   2   3   6      858.70      787.25     53.84 o
   3   3   6      452.11      499.81     25.25 o
   4   3   6      176.99      157.27     17.44 o
   5   3   6      126.91      111.42     16.71 o
   6   3   6       72.51       97.34     17.53 o
  -5   4   6       25.71       18.48     13.45 o
  -4   4   6      485.71      509.40     32.81 o
  -3   4   6       50.26       55.94     10.55 o
  -2   4   6      628.45      654.79     30.35 o
  -1   4   6       15.76       16.89     10.96 o
   0   4   6      437.01      447.19     38.79 o
   1   4   6       72.22       76.77     10.13 o
   2   4   6      374.42      389.59     42.38 o
   3   4   6       24.47       71.93     21.73 o
   4   4   6      563.84      570.49     58.16 o
   5   4   6        8.50       -1.37     13.25 o
  -3   5   6      141.80      169.34     27.63 o
  -2   5   6      299.37      332.95     39.55 o
  -1   5   6      195.90      202.44     33.65 o
   0   5   6      235.56      224.68     33.01 o
   1   5   6      202.37      146.55     27.66 o
   2   5   6      383.48      386.76     47.74 o
   3   5   6       29.36       34.51     19.90 o
   4   5   6      227.32      298.99     45.90 o
  -1   6   6      124.70      149.94     30.17 o
   0   6   6       85.02      119.13     29.53 o
  -7   0   7      351.81      278.77     32.33 o
  -5   0   7     1254.71     1323.17     78.96 o
  -3   0   7      756.98      726.47     45.76 o
  -1   0   7     3589.53     3668.38    112.32 o
   1   0   7     6799.36     7075.58     70.49 o
   3   0   7     1420.52     1319.58     36.66 o
   5   0   7       62.02       60.43     13.27 o
   7   0   7      157.63      133.13     25.47 o
  -7   1   7      193.27      204.37     22.80 o
  -6   1   7      155.65      164.72     18.57 o
  -5   1   7      910.57      875.69     47.96 o
  -4   1   7      907.06      892.79     60.07 o
  -3   1   7      579.98      603.80     30.28 o
  -2   1   7     1633.96     1798.52     45.86 o
  -1   1   7       88.29       73.92      5.99 o
   0   1   7     2458.65     2454.40     29.52 o
   1   1   7     1612.80     1689.42     23.75 o
   2   1   7     1384.69     1407.14     39.17 o
   3   1   7      166.94      152.37      8.36 o
   4   1   7      808.41      786.54     22.41 o
   5   1   7      483.19      499.30     26.56 o
   6   1   7      178.38      176.00     17.97 o
   7   1   7      207.23      164.70     31.58 o
  -7   2   7       13.52        8.73     12.54 o
  -6   2   7      398.64      425.01     29.52 o
  -5   2   7        9.63        8.43      9.31 o
  -4   2   7     1418.80     1443.26     43.76 o
  -3   2   7       63.56       62.68      8.72 o
  -2   2   7     2922.81     2997.18     48.55 o
  -1   2   7     1116.40     1207.35     24.93 o
   0   2   7     2195.98     2186.49     38.51 o
   1   2   7      257.04      291.31     20.38 o
   2   2   7     1610.32     1595.27    109.54 o
   3   2   7       69.57       91.26     18.01 o
   4   2   7      667.84      661.16     52.01 o
   5   2   7       16.89        0.77     10.43 o
   6   2   7      412.56      414.73     48.39 o
   7   2   7       17.95       47.67     19.12 o
  -6   3   7      123.06      183.26     33.81 o
  -5   3   7      209.93      205.14     19.20 o
  -4   3   7      383.82      369.46     23.37 o
  -3   3   7      101.16       99.99     11.40 o
  -2   3   7     1260.43     1222.51     33.36 o
  -1   3   7      292.99      300.99     13.35 o
   0   3   7     1060.89     1036.95     25.88 o
   1   3   7      246.93      196.65     26.43 o
   2   3   7      430.89      434.70     41.17 o
   3   3   7      197.94      231.64     32.73 o
   4   3   7      571.34      518.64     51.05 o
   5   3   7       28.04       54.80     21.94 o
   6   3   7      223.45      240.39     40.39 o
  -5   4   7      288.00      309.59     27.99 o
  -4   4   7        8.52        5.39     13.46 o
  -3   4   7      504.68      516.87     63.85 o
  -2   4   7      146.87      158.43     14.72 o
  -1   4   7      945.66      953.15     60.91 o
   0   4   7       10.24       10.28      4.80 o
   1   4   7     1235.02     1244.64     35.71 o
   2   4   7       14.97       15.55     11.27 o
   3   4   7       76.61       51.16     20.25 o
   4   4   7       76.00       31.97     15.77 o
   5   4   7      157.82      227.94     41.97 o
  -3   5   7      167.22      210.28     31.91 o
  -2   5   7      156.23      178.84     29.55 o
  -1   5   7      374.74      351.86     41.86 o
   0   5   7      142.86      189.73     30.54 o
   1   5   7      102.29      101.00     25.56 o
   2   5   7      181.98      205.20     35.81 o
   3   5   7      254.84      296.68     44.01 o
   4   5   7       62.10       98.79     26.33 o
  -6   0   8      815.41      870.35     71.09 o
  -4   0   8     1319.43     1257.12     70.02 o
  -2   0   8     1980.99     2003.76     46.45 o
   0   0   8     4414.41     4328.63    120.57 o
   2   0   8     3318.59     3366.18     56.52 o
   4   0   8     2709.19     2709.36     81.98 o
   6   0   8      488.85      501.07     43.99 o
  -7   1   8      283.25      274.08     26.48 o
  -6   1   8      291.65      299.33     26.78 o
  -5   1   8       44.37       45.86     13.94 o
  -4   1   8     1538.90     1528.27     54.93 o
  -3   1   8      378.14      365.64     24.48 o
  -2   1   8     3249.28     3356.93     48.89 o
  -1   1   8     2345.34     2440.16     35.20 o
   0   1   8     1602.19     1655.22     31.55 o
   1   1   8      696.80      696.68     16.81 o
   2   1   8     1608.22     1655.60     27.11 o
   3   1   8      389.11      403.93     21.72 o
   4   1   8      565.63      550.68     21.50 o
   5   1   8      594.06      544.85     21.48 o
   6   1   8      161.02      152.06     27.68 o
   7   1   8       44.63       44.60     18.23 o
  -7   2   8      431.44      437.67     32.78 o
  -6   2   8       14.90        2.33      9.24 o
  -5   2   8      376.14      370.56     25.35 o
  -4   2   8       86.25       88.24     11.55 o
  -3   2   8     1128.27     1117.67     34.81 o
  -2   2   8      569.83      610.87     22.40 o
  -1   2   8     5965.57     6153.47     52.08 o
   0   2   8      147.20      157.41     12.83 o
   1   2   8     1597.12     1528.66    120.09 o
   2   2   8      123.74      123.80     20.68 o
   3   2   8      551.56      485.09     42.14 o
   4   2   8        9.32       18.60     12.09 o
   5   2   8      622.21      553.21     52.72 o
   6   2   8        3.03      -19.04     19.04 o
  -6   3   8      157.59      163.30     21.73 o
  -5   3   8      415.76      410.29     27.23 o
  -4   3   8      247.95      240.25     23.57 o
  -3   3   8      481.67      473.26     27.03 o
  -2   3   8      474.13      469.35     20.80 o
  -1   3   8     1335.56     1279.30     43.13 o
   0   3   8      832.19      732.51     41.94 o
   1   3   8     1216.12     1361.80     69.50 o
   2   3   8      253.94      243.04     32.04 o
   3   3   8      341.39      429.80     44.02 o
   4   3   8      299.74      304.67     40.00 o
   5   3   8      251.30      286.75     41.95 o
   6   3   8       53.57       77.34     25.83 o
  -5   4   8       91.39       57.19     12.90 o
  -4   4   8      198.46      191.10     20.69 o
  -3   4   8       61.48       58.07     11.13 o
  -2   4   8      355.90      369.88     22.82 o
  -1   4   8      128.44      145.97     24.73 o
   0   4   8      800.56      778.46     34.77 o
   1   4   8      367.80      339.92     39.07 o
   2   4   8     1460.73     1557.25     87.22 o
   3   4   8       20.20       28.94     15.49 o
   4   4   8      392.12      416.63     51.09 o
   5   4   8       11.05       27.72     15.37 o
  -3   5   8       38.26       65.07     20.89 o
  -2   5   8      277.39      233.24     34.37 o
  -1   5   8      207.58      204.84     33.09 o
   0   5   8      485.12      471.10     49.75 o
   1   5   8       53.67       50.77     18.15 o
   2   5   8      276.48      363.93     47.08 o
   3   5   8       11.14       25.47     17.40 o
  -7   0   9      351.41      327.97     49.60 o
  -5   0   9     1038.94     1040.34     71.79 o
  -3   0   9     3189.65     3298.03    103.53 o
  -1   0   9     2276.09     2289.00     48.50 o
   1   0   9     1695.25     1696.10     39.14 o
   3   0   9     2880.36     2965.87     57.64 o
   5   0   9      443.55      432.74     37.40 o
  -7   1   9       78.82       79.92     14.98 o
  -6   1   9      252.76      254.11     23.69 o
  -5   1   9      217.51      249.01     25.21 o
  -4   1   9      310.27      324.01     26.09 o
  -3   1   9     1344.69     1423.12     48.79 o
  -2   1   9      347.19      334.98     16.11 o
  -1   1   9     2071.54     2101.50     30.75 o
   0   1   9      565.11      571.73     16.83 o
   1   1   9      657.65      648.14     17.45 o
   2   1   9      624.17      598.91     18.49 o
   3   1   9      911.05      901.42     21.35 o
   4   1   9      532.61      516.31     18.52 o
   5   1   9      622.91      654.53     31.48 o
   6   1   9      170.63      194.34     30.95 o
   7   1   9       66.60       44.33     16.84 o
  -7   2   9        0.24        5.04      9.50 o
  -6   2   9      377.24      416.74     30.16 o
  -5   2   9       81.89       72.00     11.64 o
  -4   2   9      473.93      481.09     31.49 o
  -3   2   9       77.80       84.12     10.80 o
  -2   2   9     1144.21     1117.92     41.49 o
  -1   2   9       77.86       77.36      6.62 o
   0   2   9     1401.81     1463.24     38.69 o
   1   2   9       80.81       94.20      9.38 o
   2   2   9     1688.80     1805.54     76.04 o
   3   2   9       25.69       37.38     12.78 o
   4   2   9      774.56      748.42     56.38 o
   5   2   9        6.23        8.77     10.82 o
   6   2   9      244.64      270.21     39.74 o
  -6   3   9      234.16      254.29     25.80 o
  -5   3   9      174.98      189.90     18.96 o
  -4   3   9      536.82      578.49     29.65 o
  -3   3   9      651.33      655.13     28.33 o
  -2   3   9      778.10      794.03     26.84 o
  -1   3   9      206.51      174.12     15.20 o
   0   3   9     1286.45     1274.40     66.82 o
   1   3   9      392.04      366.74     37.43 o
   2   3   9      907.98      977.33     63.12 o
   3   3   9      672.63      700.31     56.85 o
   4   3   9      364.10      307.16     40.52 o
   5   3   9      107.95      107.60     26.29 o
   6   3   9       96.35       50.77     24.47 o
  -5   4   9      327.45      317.48     29.45 o
  -4   4   9       77.34       59.63     12.09 o
  -3   4   9      615.57      672.62     84.18 o
  -2   4   9        2.54        1.95      4.82 o
  -1   4   9      259.51      254.04     33.83 o
   0   4   9       30.40       28.96     11.95 o
   1   4   9      163.74      162.88     28.78 o
   2   4   9      175.01      175.61     31.29 o
   3   4   9      588.13      664.95     62.34 o
   4   4   9       32.29        8.62     12.65 o
   5   4   9      223.84      246.51     42.51 o
  -3   5   9      268.43      220.98     35.18 o
  -2   5   9      123.17      122.83     28.24 o
  -1   5   9      237.71      232.73     36.88 o
   0   5   9      154.45      187.97     33.43 o
   1   5   9      259.95      306.36     42.39 o
   2   5   9      204.84      219.46     36.97 o
   3   5   9      242.16      198.23     39.79 o
  -6   0  10      845.70      785.30     69.53 o
  -4   0  10     1247.13     1198.61     71.34 o
  -2   0  10     1610.12     1618.91     44.74 o
   0   0  10     1182.03     1174.74     33.94 o
   2   0  10     1239.57      585.44    603.19 o
   4   0  10     2197.02     2195.72     75.88 o
   6   0  10      530.48      548.25     45.90 o
  -7   1  10       41.81       31.70     17.35 o
  -6   1  10      170.26      168.47     24.11 o
  -5   1  10      332.33      301.60     28.33 o
  -4   1  10      385.13      334.88     29.70 o
  -3   1  10      795.60      812.71     38.15 o
  -2   1  10      791.53      775.51     25.06 o
  -1   1  10      433.80      417.75     16.00 o
   0   1  10      866.21      841.02     21.78 o
   1   1  10      602.91      589.63     17.81 o
   2   1  10      721.80      746.04     19.03 o
   3   1  10      222.59      220.18     11.07 o
   4   1  10       51.78       45.62      5.90 o
   5   1  10       96.66       89.72     13.11 o
   6   1  10      146.00      183.42     31.29 o
  -7   2  10      169.63      198.27     22.89 o
  -6   2  10       17.04       18.86      9.62 o
  -5   2  10      871.68      783.56     37.29 o
  -4   2  10       61.11       57.51     10.28 o
  -3   2  10     1424.04     1342.28     50.95 o
  -2   2  10       14.38       15.72      4.58 o
  -1   2  10     1188.30     1173.46     25.10 o
   0   2  10        5.13       10.84      4.71 o
   1   2  10     1628.48     1581.91     41.86 o
   2   2  10       22.33       18.80      7.82 o
   3   2  10     1000.92      926.79     60.26 o
   4   2  10       12.17        9.59     10.32 o
   5   2  10      265.19      280.07     37.81 o
   6   2  10       19.08       39.07     15.65 o
  -6   3  10      122.57      112.59     16.90 o
  -5   3  10      279.43      266.45     22.72 o
  -4   3  10      249.04      237.62     19.63 o
  -3   3  10      521.87      499.00     24.82 o
  -2   3  10      460.14      453.35     20.38 o
  -1   3  10      367.65      355.41     24.63 o
   0   3  10      230.01      200.33     16.98 o
   1   3  10      792.64      780.57     55.55 o
   2   3  10       51.50       59.32     18.61 o
   3   3  10      551.32      574.61     52.84 o
   4   3  10      253.72      255.44     38.26 o
   5   3  10      242.05      243.23     39.23 o
   6   3  10       34.53       19.38     15.57 o
  -5   4  10        4.69       -0.51      6.71 o
  -4   4  10      436.07      463.07     32.26 o
  -3   4  10       38.62       38.05     15.60 o
  -2   4  10      514.21      513.16     23.53 o
  -1   4  10       29.09       31.52     10.45 o
   0   4  10      252.77      294.62     37.74 o
   1   4  10        6.76        4.78      9.50 o
   2   4  10      432.87      466.54     50.10 o
   3   4  10       53.60       68.62     23.40 o
   4   4  10      199.41      363.07     49.46 o
   5   4  10       15.84       -6.39     12.47 o
  -4   5  10      107.43      100.53     25.94 o
  -3   5  10       61.60       81.19     24.53 o
  -2   5  10      193.60      192.36     33.71 o
  -1   5  10       49.72       72.49     19.20 o
   0   5  10      240.28      169.16     31.83 o
   1   5  10      160.93      159.24     32.29 o
   2   5  10       84.88       87.27     24.49 o
   3   5  10      116.96      131.70     31.05 o
  -7   0  11      351.01      341.98     50.89 o
  -5   0  11     1877.16     2001.37    102.58 o
  -3   0  11     1903.84     1882.95     82.19 o
  -1   0  11     1961.86     1868.89     37.71 o
   1   0  11     2937.59     3042.85     57.46 o
   3   0  11      337.36      367.22     29.28 o
   5   0  11      789.12      796.92     50.95 o
  -7   1  11      152.72      169.04     21.75 o
  -6   1  11      288.35      280.75     31.23 o
  -5   1  11      468.78      500.45     37.02 o
  -4   1  11      198.98      184.95     23.18 o
  -3   1  11      518.23      469.54     29.96 o
  -2   1  11      532.53      553.49     21.84 o
  -1   1  11     1785.57     1776.25     34.36 o
   0   1  11     2032.39     2124.41     36.68 o
   1   1  11     1749.01     1743.88     32.53 o
   2   1  11      513.92      510.78     16.61 o
   3   1  11     1006.12     1062.11     30.75 o
   4   1  11       15.53       13.92      6.01 o
   5   1  11      150.80      161.96     15.32 o
   6   1  11       84.16       90.84     22.36 o
  -7   2  11        2.53        0.96     13.49 o
  -6   2  11      381.28      351.43     27.91 o
  -5   2  11        8.88        5.72      7.46 o
  -4   2  11      332.06      310.46     21.98 o
  -3   2  11      153.84      171.48     31.58 o
  -2   2  11      721.61      689.51     24.33 o
  -1   2  11       63.16       61.15      7.48 o
   0   2  11     1891.02     1882.76     47.02 o
   1   2  11       30.04       24.07      7.33 o
   2   2  11      646.36      636.64     47.94 o
   3   2  11       39.68       45.52     16.28 o
   4   2  11      413.77      499.40     47.40 o
   5   2  11       19.27       27.95     14.99 o
   6   2  11      333.93      322.74     44.45 o
  -6   3  11      180.31      176.97     20.50 o
  -5   3  11      251.76      281.95     23.68 o
  -4   3  11      497.50      475.88     27.64 o
  -3   3  11      242.11      233.80     17.53 o
  -2   3  11     1841.20     1840.22     40.73 o
  -1   3  11      728.41      657.78     40.02 o
   0   3  11      827.73      789.62     33.77 o
   1   3  11     1110.93     1180.55     69.24 o
   2   3  11      278.98      241.74     33.56 o
   3   3  11       69.64       89.70     22.17 o
   4   3  11      187.91      176.92     32.14 o
   5   3  11      212.18      234.50     38.69 o
  -5   4  11      239.68      228.33     37.86 o
  -4   4  11       23.18        5.48     21.15 o
  -3   4  11      559.44      574.40     31.43 o
  -2   4  11      174.78      193.09     32.43 o
  -1   4  11      722.56      716.34     24.18 o
   0   4  11       55.57       53.56     18.40 o
   1   4  11      233.00      304.19     39.31 o
   2   4  11       68.38       53.88     20.70 o
   3   4  11      323.54      315.19     44.16 o
   4   4  11      131.26       95.71     25.80 o
  -3   5  11      252.54      282.69     41.26 o
  -2   5  11       93.16      114.92     26.02 o
  -1   5  11      232.31      251.58     38.65 o
   0   5  11       90.62      128.29     29.45 o
   1   5  11      294.08      281.11     41.69 o
   2   5  11       50.83       58.54     19.33 o
   3   5  11      173.34      199.77     36.91 o
  -6   0  12      116.14      114.83     28.72 o
  -4   0  12     1498.71     1526.10     83.13 o
  -2   0  12     5466.95     1793.40   2838.09 o
   0   0  12     2630.50     2690.40     56.59 o
   2   0  12     1572.22     1679.97     60.82 o
   4   0  12     1177.11     1269.30     59.65 o
   6   0  12       67.34      102.01     20.38 o
  -7   1  12      229.96      185.33     30.52 o
  -6   1  12      389.97      378.63     35.86 o
  -5   1  12      417.96      468.55     36.58 o
  -4   1  12      578.41      587.32     37.19 o
  -3   1  12      375.57      391.10     36.11 o
  -2   1  12      724.53      727.23     22.73 o
  -1   1  12      802.40      777.40     20.31 o
   0   1  12      649.66      606.69     20.76 o
   1   1  12     1055.38     1082.03     27.02 o
   2   1  12      581.55      580.87     20.18 o
   3   1  12      885.38      924.77     24.60 o
   4   1  12      730.14      716.34     30.28 o
   5   1  12      288.20      285.04     36.12 o
   6   1  12      150.57      186.84     31.93 o
  -7   2  12      453.95      515.87     36.92 o
  -6   2  12       11.60        7.88      8.66 o
  -5   2  12      756.16      768.78     38.11 o
  -4   2  12       52.34       60.17     14.31 o
  -3   2  12      893.51      977.07     45.42 o
  -2   2  12      125.21      120.34     10.71 o
  -1   2  12     1893.87     1802.22     52.10 o
   0   2  12      140.52      139.12      8.17 o
   1   2  12     1728.64     1733.67     82.24 o
   2   2  12       11.43        0.52      9.20 o
   3   2  12      978.63      980.06     63.56 o
   4   2  12       26.61       48.22     18.44 o
   5   2  12      285.10      264.55     38.89 o
   6   2  12       56.94       32.52     16.77 o
  -6   3  12       30.97       19.74     11.35 o
  -5   3  12      180.51      187.19     19.50 o
  -4   3  12      200.90      215.16     18.88 o
  -3   3  12      396.90      395.52     22.77 o
  -2   3  12      825.27      801.67     21.83 o
  -1   3  12     1233.80     1271.26     47.96 o
   0   3  12       81.33      101.75     12.88 o
   1   3  12     1711.06     1745.12     86.92 o
   2   3  12      297.08      275.34     36.07 o
   3   3  12      349.75      348.10     42.09 o
   4   3  12      231.31      269.46     40.56 o
   5   3  12      145.98      180.69     35.19 o
  -5   4  12       74.95       97.66     20.41 o
  -4   4  12      384.57      457.64     38.09 o
  -3   4  12       10.30       10.53      8.52 o
  -2   4  12      807.61      808.99     65.16 o
  -1   4  12       12.60       21.99     13.64 o
   0   4  12      830.76      788.48     63.51 o
   1   4  12       34.17       39.76     18.38 o
   2   4  12      272.88      370.33     47.37 o
   3   4  12       11.45       21.28     10.14 o
   4   4  12      226.37      213.40     38.70 o
  -3   5  12       16.56       21.55     14.54 o
  -2   5  12      232.24      278.05     40.81 o
  -1   5  12      143.38      163.79     34.18 o
   0   5  12      270.32      290.20     43.23 o
   1   5  12       57.50       41.66     17.82 o
   2   5  12      267.49      319.37     46.30 o
  -7   0  13      165.88      202.29     41.53 o
  -5   0  13      117.00      163.04     30.62 o
  -3   0  13      823.24      739.20     54.50 o
  -1   0  13     1023.44      344.07    507.79 o
   1   0  13      817.59      687.08    202.88 o
   3   0  13     1137.92     1158.60     54.70 o
   5   0  13      633.87      623.29     45.97 o
  -7   1  13       60.93       53.59     12.00 o
  -6   1  13      320.88      319.46     39.02 o
  -5   1  13      495.38      500.92     47.96 o
  -4   1  13      881.89      842.55     45.68 o
  -3   1  13      831.47      824.63     41.76 o
  -2   1  13      953.04      960.73     26.90 o
  -1   1  13      580.21      548.12     16.48 o
   0   1  13      558.27      590.22     19.40 o
   1   1  13      487.36      464.10     17.05 o
   2   1  13      936.04      911.10     39.90 o
   3   1  13      815.08      849.91     31.02 o
   4   1  13      294.09      280.02     19.70 o
   5   1  13      182.77      221.13     32.24 o
   6   1  13       81.26      103.54     23.96 o
  -6   2  13      312.39      321.72     27.69 o
  -5   2  13        8.01        6.27      8.11 o
  -4   2  13      965.91     1028.96     52.22 o
  -3   2  13       42.62       46.60     21.47 o
  -2   2  13      947.83      942.14     29.62 o
  -1   2  13      202.17      191.62      9.14 o
   0   2  13     1117.11     1136.97     25.25 o
   1   2  13      134.39      145.93      9.01 o
   2   2  13     1687.05     1585.30    145.12 o
   3   2  13       26.23        9.61      8.79 o
   4   2  13      756.49      697.75     58.21 o
   5   2  13        6.78       -9.77     13.70 o
   6   2  13      124.75      197.48     35.71 o
  -6   3  13      198.45      159.95     20.41 o
  -5   3  13       38.93       26.32     10.76 o
  -4   3  13      276.21      303.97     22.71 o
  -3   3  13      502.22      490.92     25.56 o
  -2   3  13      219.99      243.14     12.11 o
  -1   3  13      185.35      179.78     18.81 o
   0   3  13      238.94      245.88     19.78 o
   1   3  13       56.22       81.22     20.08 o
   2   3  13      649.57      607.61     54.36 o
   3   3  13      207.67      206.81     34.64 o
   4   3  13      298.53      279.65     40.79 o
   5   3  13      109.38      121.64     29.28 o
  -5   4  13      168.11      173.50     25.94 o
  -4   4  13        8.35       -2.01      8.16 o
  -3   4  13      557.02      511.49     38.63 o
  -2   4  13       55.40       56.34     12.40 o
  -1   4  13      495.45      621.64     57.56 o
   0   4  13       63.09       95.11     24.07 o
   1   4  13      327.21      445.62     49.58 o
   2   4  13       22.28        3.64     11.34 o
   3   4  13      452.24      419.63     51.35 o
   4   4  13       11.42        1.42     12.55 o
  -3   5  13      223.66      231.25     40.09 o
  -2   5  13       17.11       38.80     15.94 o
  -1   5  13      214.79      295.92     44.10 o
   0   5  13       75.72      111.50     26.80 o
   1   5  13      226.41      267.94     42.68 o
   2   5  13       82.05      121.58     30.55 o
  -6   0  14      362.69      340.05     49.58 o
  -4   0  14      845.77      712.78     59.84 o
  -2   0  14     1318.93     1492.15     72.67 o
   0   0  14     1242.18     1399.79     61.75 o
   2   0  14      873.34      857.50     36.01 o
   4   0  14      139.27      128.83     20.04 o
  -7   1  14      119.33      101.08     22.10 o
  -6   1  14      236.49      267.96     30.70 o
  -5   1  14      225.74      230.17     31.12 o
  -4   1  14      608.11      647.38     41.04 o
  -3   1  14      651.51      706.62     39.58 o
  -2   1  14      620.56      599.77     25.00 o
  -1   1  14      459.77      447.40     20.67 o
   0   1  14      508.97      507.34     20.86 o
   1   1  14      736.32      784.11     25.28 o
   2   1  14      252.56      259.13     17.91 o
   3   1  14      655.71      733.65     28.60 o
   4   1  14      591.78      603.80     28.13 o
   5   1  14      194.35      191.40     30.23 o
   6   1  14      176.44      207.22     33.59 o
  -6   2  14       15.27        3.80      8.38 o
  -5   2  14      497.97      537.25     41.63 o
  -4   2  14       11.75       38.65     12.33 o
  -3   2  14      764.84      766.02     42.09 o
  -2   2  14       19.23       10.94      5.69 o
  -1   2  14      409.93      406.26     18.46 o
   0   2  14      167.09      165.45     18.97 o
   1   2  14      517.95      526.23     18.00 o
   2   2  14      220.83      216.09     27.10 o
   3   2  14      427.19      426.88     44.98 o
   4   2  14       12.07        8.99     11.66 o
   5   2  14      144.75      191.84     34.02 o
  -6   3  14       63.44       25.33     13.14 o
  -5   3  14      207.20      218.69     21.69 o
  -4   3  14      161.59      157.70     16.73 o
  -3   3  14      311.85      308.97     20.70 o
  -2   3  14      354.22      347.73     14.75 o
  -1   3  14      313.28      340.82     30.66 o
   0   3  14      297.38      293.86     26.18 o
   1   3  14      277.47      306.38     28.28 o
   2   3  14      267.77      306.43     39.42 o
   3   3  14      182.48      249.27     37.71 o
   4   3  14       96.71       84.85     24.78 o
   5   3  14       65.17       70.46     24.73 o
  -4   4  14      243.30      267.95     57.16 o
  -3   4  14       82.61       79.73     17.27 o
  -2   4  14      643.82      610.95     40.22 o
  -1   4  14       58.83       68.54     20.33 o
   0   4  14      835.29      948.44     72.92 o
   1   4  14       46.95       66.94     21.81 o
   2   4  14      279.22      238.80     40.28 o
   3   4  14        0.63        5.17     15.70 o
   4   4  14      238.68      215.17     40.29 o
  -2   5  14      160.31      195.20     37.58 o
  -1   5  14       12.65       17.76     15.95 o
   0   5  14      103.43      135.85     30.67 o
   1   5  14       81.57       57.95     24.36 o
  -7   0  15      348.60      340.50     53.53 o
  -5   0  15      289.34      349.56     47.86 o
  -3   0  15      452.44      479.58     46.73 o
  -1   0  15     2338.73     2355.53     87.83 o
   1   0  15     1357.55     1416.53     62.74 o
   3   0  15      396.30      410.61     34.69 o
   5   0  15      276.21      282.57     32.29 o
  -7   1  15      121.20       99.86     34.53 o
  -6   1  15      432.63      429.08     40.06 o
  -5   1  15      287.11      322.93     32.39 o
  -4   1  15      129.01      127.26     38.70 o
  -3   1  15      827.75      814.04     32.64 o
  -2   1  15      423.52      477.34     31.01 o
  -1   1  15     1312.69     1324.84     47.36 o
   0   1  15      922.05      929.53     29.48 o
   1   1  15      412.69      401.86     34.56 o
   2   1  15      196.24      203.90     21.21 o
   3   1  15       86.94       89.87     11.32 o
   4   1  15      276.53      330.45     21.80 o
   5   1  15      189.14      200.12     31.58 o
   6   1  15      385.59      437.96     48.19 o
  -6   2  15      372.62      386.93     30.91 o
  -5   2  15       34.44       32.82     15.30 o
  -4   2  15      597.31      600.07     41.07 o
  -3   2  15       67.35       59.64     17.52 o
  -2   2  15     1488.78     1399.46     37.72 o
  -1   2  15       77.66       88.02      9.25 o
   0   2  15     2483.24     2538.28     43.16 o
   1   2  15       81.97       77.29      8.06 o
   2   2  15      740.97      731.10     25.80 o
   3   2  15      273.53      223.06     33.86 o
   4   2  15      333.39      274.56     38.28 o
   5   2  15        8.11      -12.00     15.56 o
  -5   3  15       44.12       43.11     19.79 o
  -4   3  15      293.36      301.04     23.08 o
  -3   3  15       45.10       51.82     11.44 o
  -2   3  15      289.50      270.43     16.34 o
  -1   3  15      384.07      418.89     29.78 o
   0   3  15      346.10      334.96     24.09 o
   1   3  15      119.08      118.24     11.98 o
   2   3  15      438.64      437.77     48.42 o
   3   3  15       34.60       47.57     15.97 o
   4   3  15      161.29      186.36     35.14 o
  -4   4  15      100.07      100.41     19.63 o
  -3   4  15      599.58      544.04     45.63 o
  -2   4  15       56.84       21.17     10.49 o
  -1   4  15      390.99      433.15     51.77 o
   0   4  15       36.48       46.18     21.13 o
   1   4  15      560.68      614.50     60.68 o
   2   4  15       45.29       55.45     22.15 o
   3   4  15      182.35      307.03     46.00 o
  -2   5  15       74.76      100.07     27.78 o
  -1   5  15      322.23      300.43     46.68 o
   0   5  15       50.40       47.96     18.32 o
   1   5  15      126.75      142.19     33.27 o
  -6   0  16      961.70      986.76     86.55 o
  -4   0  16      443.58      395.10     47.50 o
  -2   0  16      762.32      741.83     36.77 o
   0   0  16     1172.63     1256.67     63.53 o
   2   0  16     1193.46     1294.03     62.27 o
   4   0  16      632.68      622.11     46.64 o
  -6   1  16       72.18       81.70     35.59 o
  -5   1  16      511.63      521.51     53.68 o
  -4   1  16      322.22      351.77     31.77 o
  -3   1  16      797.99      774.59     43.25 o
  -2   1  16     1038.00     1046.95     46.55 o
  -1   1  16      682.04      671.79     34.97 o
   0   1  16     1523.77     1541.78     53.43 o
   1   1  16      675.78      689.79     32.15 o
   2   1  16      706.69      774.96     87.46 o
   3   1  16      405.83      363.25     26.97 o
   4   1  16      205.25      187.14     29.56 o
   5   1  16       48.20       28.85     15.16 o
  -6   2  16       37.13        7.08     10.44 o
  -5   2  16      389.46      422.20     38.57 o
  -4   2  16       10.43        5.95     10.50 o
  -3   2  16      477.63      508.91     36.30 o
  -2   2  16       88.33       85.00     10.05 o
  -1   2  16      732.68      723.49     49.57 o
   0   2  16      283.22      270.32     16.71 o
   1   2  16     1222.66     1230.68     30.54 o
   2   2  16        1.57        3.70      3.76 o
   3   2  16      890.47      930.44     67.20 o
   4   2  16        3.76      -10.31     12.19 o
   5   2  16      267.77      334.30     44.39 o
  -5   3  16      324.71      370.42     28.51 o
  -4   3  16       92.06       76.34     15.60 o
  -3   3  16      529.29      555.31     27.90 o
  -2   3  16      297.45      309.55     17.63 o
  -1   3  16      541.22      567.64     35.08 o
   0   3  16      307.87      300.55     23.56 o
   1   3  16      346.41      356.82     23.83 o
   2   3  16      229.83      267.32     39.52 o
   3   3  16      371.10      393.39     48.51 o
   4   3  16       93.92      103.13     27.85 o
  -4   4  16      292.61      333.97     35.18 o
  -3   4  16      249.84      203.19     26.55 o
  -2   4  16      603.47      588.84     40.56 o
  -1   4  16       61.17       87.89     15.61 o
   0   4  16      327.84      346.80     47.02 o
   1   4  16       41.50       22.63     15.97 o
   2   4  16      252.00      262.05     42.47 o
   3   4  16       61.45       40.99     23.04 o
  -1   5  16       84.48      128.19     32.47 o
   0   5  16      358.84      427.20     55.75 o
  -5   0  17     1123.98     1257.61     91.45 o
  -3   0  17     1482.09     1490.28     86.48 o
  -1   0  17      878.97      914.99     59.08 o
   1   0  17      877.36      953.75     55.93 o
   3   0  17     1099.66     1070.29     59.85 o
  -6   1  17       11.30       -2.36     12.27 o
  -5   1  17      103.99      105.23     20.40 o
  -4   1  17      213.03      202.39     25.08 o
  -3   1  17      441.24      450.61     34.18 o
  -2   1  17      169.35      164.15     15.43 o
  -1   1  17      559.86      584.63     41.81 o
   0   1  17      145.92      154.03     15.66 o
   1   1  17      733.86      737.10     34.46 o
   2   1  17      557.57      594.91     25.10 o
   3   1  17      379.74      410.88     25.08 o
   4   1  17      230.94      203.18     31.37 o
   5   1  17      116.06      121.06     25.84 o
  -6   2  17      246.16      236.12     24.80 o
  -5   2  17       19.19        5.60     22.59 o
  -4   2  17      910.11      902.39     52.60 o
  -3   2  17       12.92        4.04      9.58 o
  -2   2  17      535.08      474.75     34.79 o
  -1   2  17       15.68       11.82      4.02 o
   0   2  17      334.69      348.96     32.98 o
   1   2  17       13.84       16.66      4.36 o
   2   2  17      783.28      857.12     31.87 o
   3   2  17       50.13       55.38     19.99 o
   4   2  17      300.05      318.21     42.75 o
   5   2  17        1.70       -0.27     10.32 o
  -5   3  17      124.87       86.87     19.79 o
  -4   3  17      284.93      286.06     23.16 o
  -3   3  17      163.23      147.05     14.97 o
  -2   3  17      362.83      363.45     31.16 o
  -1   3  17      177.23      200.65     42.61 o
   0   3  17      303.69      361.67     27.91 o
   1   3  17      242.04      314.94     42.21 o
   2   3  17      312.04      272.88     40.04 o
   3   3  17      235.72      264.84     41.79 o
   4   3  17      239.85      299.56     44.58 o
  -4   4  17        2.33       -4.13     10.46 o
  -3   4  17      407.18      382.17     35.98 o
  -2   4  17       38.71       47.62     18.85 o
  -1   4  17      352.44      433.47     33.63 o
   0   4  17       99.35      124.10     30.39 o
   1   4  17      326.41      410.58     51.61 o
   2   4  17        4.72       -6.33     13.15 o
   3   4  17      284.51      278.70     46.09 o
  -6   0  18      157.65      141.45     37.09 o
  -4   0  18      856.96      945.27     75.54 o
  -2   0  18     1007.61      957.93     66.07 o
   0   0  18      796.03      772.71     53.67 o
   2   0  18      291.01      284.19     31.64 o
   4   0  18      286.90      312.48     34.94 o
  -6   1  18      186.66      148.76     25.87 o
  -5   1  18      296.47      315.82     34.60 o
  -4   1  18      193.74      231.38     27.09 o
  -3   1  18      396.94      421.32     33.81 o
  -2   1  18      230.15      236.02     24.30 o
  -1   1  18      134.79      128.82     16.99 o
   0   1  18      576.94      567.86     68.51 o
   1   1  18      206.23      196.89     18.67 o
   2   1  18      384.48      422.54     26.48 o
   3   1  18      211.29      231.91     19.44 o
   4   1  18       65.79       71.67     20.72 o
   5   1  18       56.38       38.47     15.19 o
  -6   2  18       13.43       16.19      9.83 o
  -5   2  18      294.96      332.80     39.59 o
  -4   2  18       10.36       23.51     13.20 o
  -3   2  18      707.98      658.20     43.33 o
  -2   2  18       28.11       32.89     10.78 o
  -1   2  18      432.32      433.56     27.12 o
   0   2  18       31.55       33.03      8.22 o
   1   2  18      665.46      737.76     37.46 o
   2   2  18       62.51       74.76     10.53 o
   3   2  18      660.70      678.27     60.56 o
   4   2  18       26.73       44.93     18.78 o
  -5   3  18      206.98      180.01     27.89 o
  -4   3  18      123.66      147.00     23.57 o
  -3   3  18      336.44      337.27     33.50 o
  -2   3  18       85.93      109.79     23.43 o
  -1   3  18      520.05      484.36     34.19 o
   0   3  18      159.90      163.95     29.88 o
   1   3  18      321.25      362.00     46.29 o
   2   3  18      128.12      120.42     28.24 o
   3   3  18      108.03      104.68     27.09 o
   4   3  18       43.71       72.73     24.91 o
  -3   4  18        5.05       19.22     19.61 o
  -2   4  18      172.17      212.15     25.97 o
  -1   4  18       30.82       35.96     19.10 o
   0   4  18      222.93      257.92     42.91 o
   1   4  18       18.06       35.30     20.98 o
   2   4  18       66.36       44.68     20.67 o
  -5   0  19      225.54      241.67     44.17 o
  -3   0  19      620.75      618.02     58.70 o
  -1   0  19     2485.32     2537.49    103.77 o
   1   0  19      982.66     1037.26     62.22 o
   3   0  19      158.61      173.32     26.82 o
  -6   1  19       37.22       35.40     15.37 o
  -5   1  19      181.59      189.27     27.18 o
  -4   1  19      114.12      110.35     19.96 o
  -3   1  19      328.46      330.69     43.68 o
  -2   1  19      765.17      748.05     42.60 o
  -1   1  19      662.42      637.52     29.48 o
   0   1  19      549.67      617.38     35.83 o
   1   1  19      536.69      582.32     35.24 o
   2   1  19       57.87       62.33     10.86 o
   3   1  19      263.01      230.93     20.41 o
   4   1  19      133.85      154.41     30.28 o
   5   1  19      140.25      127.50     28.14 o
  -5   2  19       30.00       20.88     10.71 o
  -4   2  19      383.75      391.65     41.05 o
  -3   2  19       31.18       18.81     10.03 o
  -2   2  19      808.83      830.50     80.49 o
  -1   2  19       69.63       46.52     16.55 o
   0   2  19      337.63      384.45     27.91 o
   1   2  19       55.78       56.31     10.88 o
   2   2  19       63.03       91.70     23.38 o
   3   2  19       39.97       34.00     16.41 o
   4   2  19      209.94      203.93     35.78 o
  -4   3  19      251.30      264.58     31.34 o
  -3   3  19      134.31      106.87     26.70 o
  -2   3  19      278.37      284.77     36.08 o
  -1   3  19      451.19      469.36     34.64 o
   0   3  19      459.63      475.31     31.47 o
   1   3  19      196.21      220.65     37.33 o
   2   3  19      574.61      674.30     65.17 o
   3   3  19       66.98       65.39     23.34 o
  -3   4  19      215.49      205.27     28.20 o
  -2   4  19        5.73       17.68      9.83 o
  -1   4  19      378.13      441.84     55.70 o
   0   4  19        8.11      -13.48     15.22 o
   1   4  19      428.81      437.11     55.65 o
   2   4  19       77.83      118.42     30.73 o
  -6   0  20      312.68      242.86     47.43 o
  -4   0  20      543.82      608.37     63.14 o
  -2   0  20      887.63      896.58     68.47 o
   0   0  20     1381.66     1567.60     81.52 o
   2   0  20     1071.64     1094.50     65.51 o
   4   0  20      274.52      296.25     34.87 o
  -5   1  20       68.39       74.53     17.86 o
  -4   1  20      286.59      259.49     30.60 o
  -3   1  20      122.21      118.70     28.61 o
  -2   1  20      472.60      531.58     72.03 o
  -1   1  20      542.03      566.47     41.93 o
   0   1  20      505.14      506.98     33.17 o
   1   1  20      274.31      251.96     22.81 o
   2   1  20      426.42      386.19     27.16 o
   3   1  20      183.03      149.61     28.65 o
   4   1  20      191.13      166.10     30.35 o
  -5   2  20      272.15      296.67     34.55 o
  -4   2  20      104.71       90.05     20.47 o
  -3   2  20      684.94      664.49     45.37 o
  -2   2  20        1.57        6.18      7.58 o
  -1   2  20      933.59      911.52     47.10 o
   0   2  20       80.19       89.70     14.89 o
   1   2  20      601.87      657.61     35.35 o
   2   2  20       69.87       91.75     22.96 o
   3   2  20      360.57      429.39     50.94 o
   4   2  20        2.43      168.42     33.96 o
  -4   3  20      102.03      103.14     20.92 o
  -3   3  20      286.26      277.11     30.71 o
  -2   3  20      125.78      132.28     20.08 o
  -1   3  20      252.45      274.47     27.06 o
   0   3  20      162.66      174.02     33.42 o
   1   3  20      149.04      113.19     25.33 o
   2   3  20      167.43      261.45     42.33 o
   3   3  20      208.15      197.01     38.67 o
  -2   4  20      335.99      445.80     57.11 o
  -1   4  20       60.29       33.30     15.65 o
   0   4  20      362.34      396.59     53.89 o
   1   4  20       31.46       23.48     21.13 o
  -5   0  21      146.61      128.78     33.03 o
  -3   0  21      481.43      523.60     57.15 o
  -1   0  21      399.16      378.42     44.07 o
   1   0  21      829.40      880.01     61.44 o
   3   0  21      356.16      457.15     43.97 o
  -5   1  21      304.39      293.39     33.87 o
  -4   1  21      438.28      480.64     41.50 o
  -3   1  21      279.74      281.71     29.94 o
  -2   1  21      269.42      255.80     26.69 o
  -1   1  21      185.73      167.39     20.82 o
   0   1  21      235.86      267.42     25.15 o
   1   1  21      176.71      186.78     20.06 o
   2   1  21      343.51      353.58     34.70 o
   3   1  21      246.68      265.84     37.66 o
   4   1  21      171.00      191.60     33.90 o
  -5   2  21        0.33      -10.67     10.67 o
  -4   2  21      404.88      376.62     70.04 o
  -3   2  21       23.59       29.84     12.37 o
  -2   2  21      371.22      381.92     33.32 o
  -1   2  21       15.09       28.15     11.51 o
   0   2  21      339.58      378.11     29.76 o
   1   2  21       27.91       37.85     26.68 o
   2   2  21      473.51      513.55     55.78 o
   3   2  21       43.19       56.14     22.23 o
  -4   3  21      246.82      288.58     34.42 o
  -3   3  21       86.81       94.19     18.76 o
  -2   3  21      243.64      235.33     26.87 o
  -1   3  21       69.45       49.58     18.31 o
   0   3  21      312.45      357.31     48.64 o
   1   3  21      148.22      220.69     38.97 o
   2   3  21      280.65      438.71     55.07 o
  -1   4  21      104.83       72.29     21.43 o
   0   4  21       21.28       22.07     21.26 o
  -4   0  22      261.94      310.70     48.33 o
  -2   0  22       57.94       76.40     24.71 o
   0   0  22      989.89      944.55     67.33 o
   2   0  22      649.67      613.00     52.36 o
  -5   1  22      158.76      167.12     27.47 o
  -4   1  22      199.11      205.19     28.18 o
  -3   1  22      251.90      235.50     32.87 o
  -2   1  22      363.84      362.91     32.75 o
  -1   1  22      164.56      150.83     29.00 o
   0   1  22      346.52      382.35     30.61 o
   1   1  22      143.67      175.56     20.34 o
   2   1  22       76.27       70.38     13.27 o
   3   1  22       63.34       68.29     21.07 o
  -4   2  22        2.84      -16.01     16.01 o
  -3   2  22      439.19      495.69     41.32 o
  -2   2  22       29.43       11.66      9.49 o
  -1   2  22      460.15      430.74     43.19 o
   0   2  22        6.30       12.34      9.08 o
   1   2  22      250.89      306.62     43.53 o
   2   2  22        3.48       24.77     17.01 o
   3   2  22      102.64      105.54     27.17 o
  -3   3  22      143.42      112.05     22.36 o
  -2   3  22       24.87       14.96     17.29 o
  -1   3  22       61.51       58.77     14.36 o
   0   3  22      206.49      185.39     35.52 o
   1   3  22       38.71       28.93     21.57 o
   2   3  22      182.58      258.09     43.18 o
  -5   0  23      394.43      458.24     64.61 o
  -3   0  23      734.54      806.24     73.39 o
  -1   0  23      802.95      818.76     67.25 o
   1   0  23      180.92      176.59     29.75 o
   3   0  23      303.69      285.75     36.35 o
  -4   1  23      135.05      129.48     24.03 o
  -3   1  23      135.99      167.44     25.20 o
  -2   1  23      609.39      673.06     79.92 o
  -1   1  23      469.65      515.33     37.91 o
   0   1  23      316.00      351.27     38.33 o
   1   1  23      328.63      350.04     29.34 o
   2   1  23       97.56      118.79     28.19 o
   3   1  23      102.86       95.61     23.33 o
  -4   2  23      107.48      125.71     25.12 o
  -3   2  23       31.12       22.82     16.37 o
  -2   2  23      584.84      570.23     42.58 o
  -1   2  23        3.02        5.51     16.50 o
   0   2  23      485.93      514.57     36.48 o
   1   2  23       94.03       89.19     27.52 o
   2   2  23      192.83      243.83     40.03 o
  -2   3  23      320.16      347.36     65.74 o
  -1   3  23       88.35      170.20     36.27 o
   0   3  23      185.15      205.72     40.66 o
   1   3  23       76.98      113.08     29.61 o
  -4   0  24      414.52      370.84     55.91 o
  -2   0  24      944.19      893.68     75.66 o
   0   0  24      224.78      212.07     34.60 o
   2   0  24      294.98      280.91     37.83 o
  -4   1  24      232.24      262.14     32.08 o
  -3   1  24      234.11      280.47     42.11 o
  -2   1  24      124.07      137.96     31.00 o
  -1   1  24      341.16      312.78     33.11 o
   0   1  24      220.16      288.51     28.70 o
   1   1  24      324.74      376.52     31.31 o
   2   1  24      317.62      278.77     40.61 o
   3   1  24      178.93      173.63     33.81 o
  -3   2  24      315.29      350.47     47.06 o
  -2   2  24       20.42       -1.33      9.54 o
  -1   2  24      451.84      512.33     78.09 o
   0   2  24        1.30        7.82      9.59 o
   1   2  24      372.43      365.37     49.54 o
   2   2  24       21.74       -6.63     16.28 o
  -1   3  24      317.09      293.36     49.52 o
   0   3  24       80.55      102.16     31.23 o
  -3   0  25      397.24      398.13     54.41 o
  -1   0  25      428.81      430.45     51.66 o
   1   0  25      312.76      342.59     43.28 o
  -3   1  25      180.36      200.59     28.34 o
  -2   1  25      143.48      165.33     24.76 o
  -1   1  25      179.87      169.77     24.06 o
   0   1  25      127.17      112.89     20.39 o
   1   1  25      184.35      137.94     19.66 o
   2   1  25       54.84       60.39     21.13 o
  -3   2  25       19.88       21.05     20.82 o
  -2   2  25      190.30      157.66     23.71 o
  -1   2  25       11.65       19.92     10.62 o
   0   2  25      204.29      250.79     42.51 o
   1   2  25        2.05       15.63     14.13 o
  -2   0  26      288.41      333.10     48.85 o
   0   0  26      354.20      427.14     50.69 o
  -3   1  26       35.73       59.63     18.41 o
  -2   1  26       42.99       15.80     10.44 o
  -1   1  26      392.19      420.93     36.71 o
   0   1  26      166.42      124.96     32.50 o
   1   1  26      217.18      267.60     42.88 o
  -1   2  26      279.62      291.16     41.75 o
   0   2  26        3.76      -11.13     11.13 o
  -1   0  27      444.21      352.45     49.64 o
  -2   1  27       93.92      102.75     21.08 o
  -1   1  27       56.47       60.06     20.18 o
   0   1  27       72.69       86.23     29.94 o
 
